# Supplementary material for: Smchd1-Dependent and -Independent Pathways Determine Developmental Dynamics of CpG Island Methylation on the Inactive X Chromosome
Source: Dev Cell. 2012 Aug 14;23(2):265–79. doi: 10.1016/j.devcel.2012.06.011 (PMC3437444; doi:10.1016/j.devcel.2012.06.011)
Supplement: Document S2. Table S1 [file mmc2.xls]

## Sheet: Figure 1B
SampleID	CpGSite	Fsom 1	Fsom 2	Fsom 3	Female Av	Female StDev	Msom 1	Msom 2	Msom 3	Male Av	Male StDev	d7diff 1	d7diff 2	d7diff 3	d7diff Av	d7diff StDev	d10diff 1	d10diff 2	d10diff 3	d10diff Av	d10diff StDev
Pdk3	1	0.32	0.01	0.17	0.166667	0.155027	0.1	0.02	0.09	0.07	0.043589	0.07	0.01	0.08	0.0533333	0.0378594	0.08	0.07	0.04	0.0633333	0.0208167
	2	0.33	0.15	0.22	0.233333	0.0907377	0.02	0.01	0.04	0.0233333	0.0152753	0.05	0.04	0.07	0.0533333	0.0152753	0.08	0.05	0.08	0.07	0.0173205
	3	0.33	0.15	0.22	0.233333	0.0907377	0.02	0.01	0.04	0.0233333	0.0152753	0.05	0.04	0.07	0.0533333	0.0152753	0.08	0.05	0.08	0.07	0.0173205
	4-5	0.35	0.27	0.26	0.293333	0.0493288	0.05	0.03	0.04	0.04	0.01	0.13	0.05	0.04	0.0733333	0.0493288	0.06	0.13	0.04	0.0766667	0.0472582
	6	0.38	0.29	0.28	0.316667	0.0550757	0.07	0.07	0.05	0.0633333	0.011547	0.07	0.08	0.09	0.08	0.01	0.19	0.21	0.07	0.156667	0.0757188
	7	0.31	0.21	0.28	0.266667	0.051316	0.02	0.01	0.02	0.0166667	0.0057735	0.06	0.07	0.05	0.06	0.01	0.09	0.1	0.08	0.09	0.01
	8	---	0.44	0.44	0.44	0	0.13	0.06	0.03	0.0733333	0.051316	---	1	---	1	---	0.1	0.21	0.49	0.266667	0.20108
	9-10	0.6	0.69	0.69	0.66	0.0519615	0.03	0.03	0.02	0.0266667	0.0057735	0.15	0.16	0.15	0.153333	0.0057735	0.19	0.23	0.2	0.206667	0.0208167
	11-12	0.46	0.33	0.36	0.383333	0.0680686	0.03	0.03	0.04	0.0333333	0.0057735	0.12	0.15	0.18	0.15	0.03	0.18	0.31	0.18	0.223333	0.0750555
	13	---	1	0.35	0.675	0.459619	---	0.11	---	0.11	---	---	---	0.13	0.13	---	0.36	0.19	0.1	0.216667	0.132035
	14	---	1	0.35	0.675	0.459619	---	0.11	---	0.11	---	---	---	0.13	0.13	---	0.36	0.19	0.1	0.216667	0.132035
	15	0.25	0.16	0.18	0.196667	0.0472582	0	0	0	0	0	0.03	0.04	0.01	0.0266667	0.0152753	0.01	0.05	0.04	0.0333333	0.0208167
	16-17	0.51	0.31	0.35	0.39	0.10583	0.1	0.05	0.04	0.0633333	0.0321455	0.12	0.09	0.11	0.106667	0.0152753	0.17	0.21	0.13	0.17	0.04
	18-19	0.31	0.21	0.28	0.266667	0.051316	0.02	0.01	0.02	0.0166667	0.0057735	0.06	0.07	0.05	0.06	0.01	0.09	0.1	0.08	0.09	0.01
	20-23	0.52	0.41	0.48	0.47	0.0556776	0.09	0.15	0.07	0.103333	0.0416333	0.12	0.14	0.2	0.153333	0.0416333	0.27	0.28	0.15	0.233333	0.0723418
	Average	0.389167	0.375333	0.327333	0.363944	0.0324518	0.0523077	0.0466667	0.0384615	0.045812	0.00696253	0.0858333	0.149231	0.0971429	0.110736	0.0338139	0.154	0.158667	0.124	0.145556	0.0188129
Nup62cl	1	0.34	0.55	---	0.445	0.148492	0.02	0.02	0	0.0133333	0.011547	0.1	0.24	0.16	0.166667	0.0702377	---	0.2	0.14	0.17	0.0424264
	2	---	---	---	---	---	---	---	---	---	---	---	---	---	---	---	---	---	---	---	---
	3-5	---	---	---	---	---	---	---	---	---	---	---	---	---	---	---	---	---	---	---	---
	6	---	---	---	---	---	---	---	---	---	---	---	---	---	---	---	---	---	---	---	---
	7-8	0.49	0.54	0.42	0.483333	0.0602771	0.01	0.12	0.01	0.0466667	0.0635085	0.18	0.16	0.26	0.2	0.052915	0.23	0.37	0.2	0.266667	0.0907377
	9	---	---	---	---	---	---	---	---	---	---	---	---	---	---	---	---	---	---	---	---
	10	0.29	0.4	---	0.345	0.0777817	0.12	0	---	0.06	0.0848528	0.1	0.1	0.17	0.123333	0.0404145	---	0.16	0.12	0.14	0.0282843
	11	0.48	0.52	0.48	0.493333	0.023094	0	0.19	0.01	0.0666667	0.106927	0.11	0.05	0.25	0.136667	0.102632	0	0.2	0.35	0.183333	0.175594
	12	---	---	---	---	---	---	---	---	---	---	---	---	---	---	---	---	---	---	---	---
	13	---	---	---	---	---	---	---	---	---	---	---	---	---	---	---	---	---	---	---	---
	14	---	---	---	---	---	---	---	---	---	---	---	---	---	---	---	---	---	---	---	---
	15	0.62	0.43	0.49	0.513333	0.0971253	0.03	0.13	0.07	0.0766667	0.0503322	0.21	0.28	0.32	0.27	0.0556776	0.32	0.42	0.38	0.373333	0.0503322
	16-17	0.38	0.27	0.44	0.363333	0.0862168	0.07	0.05	0.09	0.07	0.02	0.09	0.15	0.16	0.133333	0.0378594	0.25	0.08	0.17	0.166667	0.085049
	18	0.53	0.58	0.47	0.526667	0.0550757	0.05	0.08	0.23	0.12	0.0964365	0.15	0.1	0.15	0.133333	0.0288675	0.15	0.13	0.19	0.156667	0.0305505
	19	---	---	---	---	---	0.01	0	0	0.00333333	0.0057735	---	---	---	---	---	---	0.24	---	0.24	---
	20-32	---	---	---	---	---	---	---	---	---	---	---	---	---	---	---	---	---	---	---	---
	Average	0.447143	0.47	0.46	0.459048	0.0114583	0.03875	0.07375	0.0585714	0.0570238	0.0175512	0.134286	0.154286	0.21	0.16619	0.0392359	0.19	0.225	0.221429	0.212143	0.0192592
Pnck	1	0.17	0.2	0.19	0.186667	0.0152753	0.01	0.04	0	0.0166667	0.0208167	0.09	0.1	0.14	0.11	0.0264575	0.15	0.15	0.15	0.15	0
	2-6	0.51	0.51	0.52	0.513333	0.0057735	---	---	---	---	---	---	---	---	---	---	---	---	---	---	---
	7	---	---	---	---	---	---	---	---	---	---	---	---	---	---	---	---	---	---	---	---
	8-10	0.47	0.48	0.51	0.486667	0.0208167	0.17	0.21	0.17	0.183333	0.023094	0.41	0.36	0.42	0.396667	0.0321455	0.4	0.44	0.4	0.413333	0.023094
	11-22	---	---	---	---	---	---	---	---	---	---	---	---	---	---	---	---	---	---	---	---
	23	---	---	---	---	---	---	---	---	---	---	---	---	---	---	---	---	---	---	---	---
	24-26	0.45	0.46	0.47	0.46	0.01	0.17	0.23	0.22	0.206667	0.0321455	0.49	0.36	0.54	0.463333	0.0929157	0.49	0.51	0.5	0.5	0.01
	27	0.21	0.24	0.2	0.216667	0.0208167	0.03	0.03	0.04	0.0333333	0.0057735	0.16	0.15	0.19	0.166667	0.0208167	0.17	0.2	0.2	0.19	0.0173205
	Average	0.362	0.378	0.378	0.372667	0.0092376	0.095	0.1275	0.1075	0.11	0.0163936	0.2875	0.2425	0.3225	0.284167	0.040104	0.3025	0.325	0.3125	0.313333	0.0112731
Ndufa1	1	---	---	---	---	---	---	---	---	---	---	---	---	---	---	---	---	---	---	---	---
	2	---	---	---	---	---	0	0	0	0	0	---	0	0	0	0	0.01	---	---	0.01	---
	3	---	---	---	---	---	---	---	---	---	---	---	---	---	---	---	---	---	---	---	---
	4	0.35	0.37	0.42	0.38	0.0360555	0.05	0.03	0.03	0.0366667	0.011547	0.05	0.07	0.06	0.06	0.01	0.03	0.06	0.07	0.0533333	0.0208167
	5	0.41	0.39	0.42	0.406667	0.0152753	0.01	0.02	0.04	0.0233333	0.0152753	0.01	0.06	0.04	0.0366667	0.0251661	0	0.07	0.07	0.0466667	0.0404145
	6	0.35	0.37	0.42	0.38	0.0360555	0.05	0.03	0.03	0.0366667	0.011547	0.05	0.07	0.06	0.06	0.01	0.03	0.06	0.07	0.0533333	0.0208167
	7-9	0.47	0.47	0.49	0.476667	0.011547	0.01	0.01	0.04	0.02	0.0173205	0.03	0.05	0.05	0.0433333	0.011547	0.06	0.06	0.03	0.05	0.0173205
	10-11	0.53	0.48	0.58	0.53	0.05	0	0	0	0	0	0	0.13	0.11	0.08	0.07	0.09	0.05	0.1	0.08	0.0264575
	12	0.35	0.32	0.38	0.35	0.03	0.04	0.05	0.04	0.0433333	0.0057735	0.07	0.08	0.04	0.0633333	0.0208167	0.1	0.07	0.09	0.0866667	0.0152753
	13	---	---	---	---	---	---	---	---	---	---	---	---	---	---	---	---	---	---	---	---
	14	0.27	0.29	0.36	0.306667	0.0472582	0.06	0.02	0.07	0.05	0.0264575	0.05	0.06	0.07	0.06	0.01	0.07	0.04	0	0.0366667	0.0351188
	15	---	---	---	---	---	0	0	0	0	0	---	0	0	0	0	0.01	---	---	0.01	---
	16	0.49	0.49	0.56	0.513333	0.0404145	0.11	0.12	0.19	0.14	0.043589	0.17	0.18	0.26	0.203333	0.0493288	0.2	0.09	0.03	0.106667	0.0862168
	17	0.39	0.39	0.45	0.41	0.034641	0.01	0	0.01	0.00666667	0.0057735	0.05	0.05	0.04	0.0466667	0.0057735	0.06	0.08	0.05	0.0633333	0.0152753
	18	0.49	0.49	0.56	0.513333	0.0404145	0.11	0.12	0.19	0.14	0.043589	0.17	0.18	0.26	0.203333	0.0493288	0.2	0.09	0.03	0.106667	0.0862168
	19	0.49	0.49	0.56	0.513333	0.0404145	0.11	0.12	0.19	0.14	0.043589	0.17	0.18	0.26	0.203333	0.0493288	0.2	0.09	0.03	0.106667	0.0862168
	20	---	---	---	---	---	---	---	---	---	---	---	---	---	---	---	---	---	---	---	---
	21	0.33	0.25	---	0.29	0.0565685	0.14	0.12	0.08	0.113333	0.0305505	0.13	0.14	0.21	0.16	0.043589	0.13	0.19	0.08	0.133333	0.0550757
	22-32	---	---	---	---	---	---	---	---	---	---	---	---	---	---	---	---	---	---	---	---
	Average	0.41	0.4	0.472727	0.427576	0.0394207	0.05	0.0457143	0.065	0.0535714	0.0101267	0.0791667	0.0892857	0.104286	0.0909127	0.0126383	0.085	0.0791667	0.0541667	0.0727778	0.0163795
Slc25a43	1	0.44	0.46	0.44	0.446667	0.011547	0.1	0.27	0.14	0.17	0.0888819	0.43	0.38	0.55	0.453333	0.0873689	0.58	---	0.51	0.545	0.0494975
	2	0.26	0.26	0.29	0.27	0.0173205	0.2	0.13	0	0.11	0.101489	0.29	0.15	0.33	0.256667	0.0945163	0.44	---	0.35	0.395	0.0636396
	3-4	0.38	0.41	0.41	0.4	0.0173205	0.05	0.15	0.13	0.11	0.052915	0.44	0.27	0.52	0.41	0.127671	0.59	---	0.49	0.54	0.0707107
	5	0.32	0.3	0.35	0.323333	0.0251661	0.15	0.22	0.06	0.143333	0.0802081	0.28	0.13	0.35	0.253333	0.112398	0.34	---	0.42	0.38	0.0565685
	6-9	0.63	0.64	0.63	0.633333	0.0057735	0.32	0.45		0.385	0.0919239	0.69	0.52	0.79	0.666667	0.136504	0.8	---	0.79	0.795	0.00707107
	10-11	0.32	0.29	0.14	0.25	0.0964365	0.09	0.04	0	0.0433333	0.0450925	0.25	0.21	0.35	0.27	0.072111	0.31	---	0.36	0.335	0.0353553
	12	---	---	---	---	---	---	---	---	---	---	---	---	---	---	---	---	---	---	---	---
	13	0.34	0.38	0.35	0.356667	0.0208167	0.02	0.04	0.04	0.0333333	0.011547	0.28	0.18	0.26	0.24	0.052915	0.31	---	0.24	0.275	0.0494975
	14	0.25	0.28	0.29	0.273333	0.0208167	0.02	0.03	0.01	0.02	0.01	0.18	0.14	0.27	0.196667	0.0665833	0.25	---	0.22	0.235	0.0212132
	15	0.22	0.22	0.24	0.226667	0.011547	0.03	0.03	0.01	0.0233333	0.011547	0.22	0.07	0.22	0.17	0.0866025	0.25	---	0.25	0.25	0
	16	---	---	---	---	---	---	---	---	---	---	---	---	---	---	---	---	---	---	---	---
	17	0.31	0.35	0.33	0.33	0.02	0.04	0.08	0.05	0.0566667	0.0208167	0.26	0.17	0.33	0.253333	0.0802081	0.27	---	0.37	0.32	0.0707107
	18	0.63	0.59	0.4	0.54	0.122882	0.14	0.07	0.44	0.216667	0.196554	0.4	0.27	0.46	0.376667	0.0971253	0.36	---	0.48	0.42	0.0848528
	19-22	---	---	---	---	---	---	---	---	---	---	---	---	---	---	---	---	---	---	---	---
	23-24	0.42	0.47	0.44	0.443333	0.0251661	0.22	0.23	0.1	0.183333	0.0723418	0.44	0.28	0.53	0.416667	0.126623	0.53	---	0.49	0.51	0.0282843
	25	0.48	0.47	0.43	0.46	0.0264575	0.04	0.05	0	0.03	0.0264575	0.31	0.29	0.44	0.346667	0.0814453	0.41	---	0.41	0.41	0
	Average	0.384615	0.393846	0.364615	0.381026	0.0149424	0.109231	0.137692	0.0816667	0.10953	0.028014	0.343846	0.235385	0.415385	0.331538	0.090629	0.418462	---	0.413846	0.416154	0.00326357
Nlgn3	1-2	---	---	---	---	---	---	---	---	---	---	---	---	0.49	0.49	---	---	---	---	---	---
	3-4	0.43	0.42	0.4	0.416667	0.0152753	0.07	0.02	0.09	0.06	0.0360555	0.52	0.3	0.57	0.463333	0.143643	0.62	0.64	0.51	0.59	0.07
	5-6	---	---	---	---	---	---	0	---	0	---	---	---	---	---	---	---	---	---	---	---
	7-10	---	---	---	---	---	---	---	---	---	---	---	---	---	---	---	---	---	---	---	---
	11	0.48	0.4	0.43	0.436667	0.0404145	0.16	0.07	0.17	0.133333	0.0550757	0.67	0.33	0.72	0.573333	0.212211	0.77	0.75	0.72	0.746667	0.0251661
	12	0.48	0.42	0.44	0.446667	0.0305505	0.11	0.08	0.19	0.126667	0.0568624	0.6	0.33	0.66	0.53	0.175784	0.69	0.74	0.67	0.7	0.0360555
	13-14	0.49	0.42	0.42	0.443333	0.0404145	0.2	0.06	0.23	0.163333	0.0907377	0.69	0.33	0.72	0.58	0.217025	0.8	0.78	0.71	0.763333	0.0472582
	15	---	---	---	---	---	---	---	---	---	---	---	---	---	---	---	---	---	---	---	---
	16	---	---	---	---	---	---	---	---	---	---	---	---	---	---	---	---	---	---	---	---
	17	---	---	---	---	---	---	---	---	---	---	0.4	0.2	0.45	0.35	0.132288	0.51	0.28	0.41	0.4	0.115326
	18	0.42	0.31	0.31	0.346667	0.0635085	0.3	0.11	0.27	0.226667	0.102144	0.61	0.22	0.57	0.466667	0.214554	0.7	0.57	0.61	0.626667	0.0665833
	19-20	0.58	0.52	0.53	0.543333	0.0321455	0.5	0.21	0.43	0.38	0.151327	0.71	0.48	0.79	0.66	0.160935	---	---	---	---	---
	Average	0.48	0.415	0.421667	0.438889	0.035759	0.223333	0.0785714	0.23	0.177302	0.0855678	0.6	0.312857	0.62125	0.511369	0.172244	0.681667	0.626667	0.605	0.637778	0.0395226
Rpgr	1	0.32	0.4	0.4	0.373333	0.046188	0.04	0.04	0	0.0266667	0.023094	0.04	0.11	0.06	0.07	0.0360555	0.1	0.13	0.1	0.11	0.0173205
	2	0.26	0.24	0.3	0.266667	0.0305505	0.01	0	0	0.00333333	0.0057735	0.02	0.05	0.03	0.0333333	0.0152753	0.04	0.03	0.05	0.04	0.01
	3	---	---	---	---	---	---	---	---	---	---	---	---	---	---	---	---	---	---	---	---
	4	0.15	0.15	0.16	0.153333	0.0057735	0.03	0	0	0.01	0.0173205	0.02	0.02	0	0.0133333	0.011547	0	0.02	0.02	0.0133333	0.011547
	5-6	0.19	0.22	0.18	0.196667	0.0208167	0.05	0.03	0	0.0266667	0.0251661	0.05	0.05	0.07	0.0566667	0.011547	0.05	0.07	0.06	0.06	0.01
	7	0.06	0.06	0.06	0.06	0	0	0	0	0	0	0	0	0	0	0	0	0	0.01	0.00333333	0.0057735
	8	0.24	0.26	0.3	0.266667	0.0305505	0.01	0.01	0	0.00666667	0.0057735	0.02	0.03	0.05	0.0333333	0.0152753	0.01	0.05	0.05	0.0366667	0.023094
	9	0.25	0.24	0.3	0.263333	0.0321455	0.01	0	0.02	0.01	0.01	0.02	0.13	0.02	0.0566667	0.0635085	0.09	0.03	0.02	0.0466667	0.0378594
	10	0.33	0.32	0.33	0.326667	0.0057735	0.11	0	0.13	0.08	0.07	0.07	0.08	0.09	0.08	0.01	0.07	0.11	0.09	0.09	0.02
	11-13	0.34	0.4	0.41	0.383333	0.0378594	0.07	0.1	0.12	0.0966667	0.0251661	0.05	0.11	0.07	0.0766667	0.0305505	0.15	0.1	0.08	0.11	0.0360555
	14	---	---	---	---	---	---	---	---	---	---	---	---	---	---	---	---	---	---	---	---
	15	0.26	0.24	0.3	0.266667	0.0305505	0.01	0	0	0.00333333	0.0057735	0.02	0.05	0.03	0.0333333	0.0152753	0.04	0.03	0.05	0.04	0.01
	16-18	0.31	0.36	0.34	0.336667	0.0251661	0.09	0.08	0.09	0.0866667	0.0057735	0.11	0.12	0.11	0.113333	0.0057735	0.12	0.14	0.11	0.123333	0.0152753
	19	0.14	0.24	0.2	0.193333	0.0503322	0	0	0	0	0	0	0	0	0	0	0.01	0	0	0.00333333	0.0057735
	20	0.33	0.32	0.33	0.326667	0.0057735	0.11	0	0.13	0.08	0.07	0.07	0.08	0.09	0.08	0.01	0.07	0.11	0.09	0.09	0.02
	Average	0.244615	0.265385	0.277692	0.262564	0.0167179	0.0415385	0.02	0.0376923	0.0330769	0.0114871	0.0376923	0.0638462	0.0476923	0.0497436	0.013197	0.0576923	0.0630769	0.0561538	0.0589744	0.00363524
Phf8	1	0.37	0.24	0.41	0.34	0.0888819	0.01	0.04	---	0.025	0.0212132	0.04	0.08	0.08	0.0666667	0.023094	0.12	0.09	0.09	0.1	0.0173205
	2	0.34	0.25	0.45	0.346667	0.100167	0.04	0.05	---	0.045	0.00707107	0.13	0.12	0.09	0.113333	0.0208167	0.17	0.12	0.13	0.14	0.0264575
	3-4	0.49	0.3	0.49	0.426667	0.109697	0.05	0.05	---	0.05	0	0.12	0.18	0.11	0.136667	0.0378594	0.2	0.19	0.19	0.193333	0.0057735
	5-6	0.56	0.39	0.57	0.506667	0.10116	0.06	0.03	---	0.045	0.0212132	0.15	0.18	0.11	0.146667	0.0351188	0.17	0.25	0.19	0.203333	0.0416333
	7	---	---	---	---	---	---	---	---	---	---	---	---	---	---	---	---	---	---	---	---
	8	0.49	0.3	0.49	0.426667	0.109697	0.05	0.05	---	0.05	0	0.12	0.18	0.11	0.136667	0.0378594	0.2	0.19	0.19	0.193333	0.0057735
	9	---	---	---	---	---	---	---	---	---	---	---	---	---	---	---	---	---	---	---	---
	10-11	0.48	0.26	0.55	0.43	0.151327	0.01	0	---	0.005	0.00707107	0.06	0.05	0.04	0.05	0.01	0.11	0.08	0.08	0.09	0.0173205
	12-23	0.55	0.44	0.64	0.543333	0.100167	0.09	0.07	---	0.08	0.0141421	0.13	0.19	0.11	0.143333	0.0416333	0.21	0.13	0.12	0.153333	0.0493288
	14	---	---	---	---	---	---	---	---	---	---	---	---	---	---	---	---	---	---	---	---
	15	0.04	0.06	0.05	0.05	0.01	0.01	0.03	---	0.02	0.0141421	0.03	0.05	0.04	0.04	0.01	0.03	0.06	0.04	0.0433333	0.0152753
	16	0.43	0.33	0.46	0.406667	0.0680686	0.02	0.04	---	0.03	0.0141421	0.02	0.08	0.04	0.0466667	0.0305505	0.15	0.05	0.03	0.0766667	0.064291
	17	---	---	---	---	---	---	---	---	---	---	---	---	---	---	---	---	---	---	---	---
	18	0.63	0.4	0.65	---	---	0.02	0.04	---	0.03	0.0141421	0.11	0.13	0.08	0.106667	0.0251661	0.05	0.1	0.11	0.0866667	0.0321455
	Average	0.438	0.297	0.476	0.403667	0.0943098	0.036	0.04	---	0.038	0.00282843	0.091	0.124	0.081	0.0986667	0.0225019	0.141	0.126	0.117	0.128	0.0121244
Ube2a	1	---	---	---	---	---	---	---	---	---	---	---	---	---	---	---	---	---	---	---	---
	2-4	---	---	---	---	---	---	---	---	---	---	---	---	---	---	---	---	---	---	---	---
	5-8	0.35	0.42	0.42	0.396667	0.0404145	0.16	---	0.06	0.11	0.0707107	0.18	0.18	0.2	0.186667	0.011547	0.18	0.17	0.23	0.193333	0.0321455
	9-10	0.26	0.3	0.32	0.293333	0.0305505	0.02	---	0.07	0.045	0.0353553	0.05	0.06	0.07	0.06	0.01	0.03	0.1	0.05	0.06	0.0360555
	11-13	---	---	---	---	---	---	---	---	---	---	---	---	---	---	---	---	---	---	---	---
	14-15	0.34	0.35	0.39	0.36	0.0264575	0.13	---	0.08	0.105	0.0353553	0.12	0.17	0.13	0.14	0.0264575	0.12	0.12	0.09	0.11	0.0173205
	16-17	0.07	0.23	0.24	0.18	0.0953939	0	---	0.05	0.025	0.0353553	0.01	0.01	0.01	0.01	0	0.05	0	0.05	0.0333333	0.0288675
	18	---	---	---	---	---	---	---	---	---	---	---	---	---	---	---	---	---	---	---	---
	19-20	0.29	0.31	0.36	0.32	0.0360555	0.02	---	0.01	0.015	0.00707107	0.07	0.13	0.11	0.103333	0.0305505	0.07	0.12	0.11	0.1	0.0264575
	21	---	0	---	0	---	0	---	0	0	0	0	0.15	0	0.05	0.0866025	0	---	---	0	---
	22-24	---	---	---	---	---	---	---	---	---	---	---	---	---	---	---	---	---	---	---	---
	Average	0.262	0.268333	0.346	0.292111	0.0467765	0.055	---	0.045	0.05	0.00707107	0.0716667	0.116667	0.0866667	0.0916667	0.0229129	0.075	0.102	0.106	0.0943333	0.0168622
Gpc3	1	---	---	---	---	---	---	---	---	---	---	---	---	---	---	---	---	---	---	---	---
	2	0.43	0.39	0.38	0.4	0.0264575	0.03	0	0.01	0.0133333	0.0152753	0.05	0.13	0.13	0.103333	0.046188	0.14	0.24	0.16	0.18	0.052915
	3-5	---	---	---	---	---	---	---	---	---	---	---	---	---	---	---	---	---	---	---	---
	6	---	---	---	---	---	---	---	---	---	---	---	---	---	---	---	---	---	---	---	---
	7-9	0.46	0.35	0.37	0.393333	0.0585947	0.15	0	0	0.05	0.0866025	0.11	0.12	0.12	0.116667	0.0057735	0.1	0.19	0.1	0.13	0.0519615
	10-11	0.42	0.42	0.4	0.413333	0.011547	0.03	0	0	0.01	0.0173205	0.04	0.1	0.19	0.11	0.0754983	0.03	0.11	0.02	0.0533333	0.0493288
	12	---	---	---	---	---	---	---	---	---	---	---	---	---	---	---	---	---	---	---	---
	13	---	---	---	---	---	---	---	---	---	---	---	---	---	---	---	---	---	---	---	---
	14	---	---	---	---	---	---	---	---	---	---	---	---	---	---	---	---	---	---	---	---
	15-16	0.5	0.4	0.43	0.443333	0.051316	0.02	0.03	0	0.0166667	0.0152753	0.11	0.24	0.26	0.203333	0.0814453	0.22	0.31	0.1	0.21	0.105357
	17	---	---	---	---	---	0	---	---	0	---	---	---	---	---	---	---	---	---	---	---
	18	---	---	---	---	---	0.06	0	0	0.02	0.034641	0.02	0.06	0.03	0.0366667	0.0208167	0	0.15	0	0.05	0.0866025
	Average	0.4525	0.39	0.395	0.4125	0.0347311	0.0483333	0.006	0.002	0.0187778	0.0256739	0.066	0.13	0.146	0.114	0.042332	0.098	0.2	0.076	0.124667	0.0661614
Eif2s3x	1	0.03	0.03	0.03	0.03	0	0.03	0.03	0.04	0.0333333	0.0057735	0.03	0.03	0.03	0.03	0	0.03	0.03	0.03	0.03	0
	2	---	---	---	---	---	---	---	---	---	---	---	---	---	---	---	---	---	---	---	---
	3	0.05	0.06	0.03	0.0466667	0.0152753	0.02	0.04	0.05	0.0366667	0.0152753	0.03	0.06	0.07	0.0533333	0.0208167	0.05	0.05	0.05	0.05	8.49837e-18
	4	---	---	---	---	---	---	---	---	---	---	---	---	---	---	---	---	---	---	---	---
	5	0.02	0.04	0.04	0.0333333	0.011547	0.05	0.01	0.02	0.0266667	0.0208167	0.01	0.03	0.02	0.02	0.01	0.02	0.07	0	0.03	0.0360555
	6	0	0.01	0.01	0.00666667	0.0057735	0.01	0	0.01	0.00666667	0.0057735	0	0	0.01	0.00333333	0.0057735	0.01	0	0	0.00333333	0.0057735
	7	0.02	0.01	0.02	0.0166667	0.0057735	0.03	0.02	0.02	0.0233333	0.0057735	0.02	0.03	0.02	0.0233333	0.0057735	0.01	0.03	0.01	0.0166667	0.011547
	8-9	0.06	0.07	0.05	0.06	0.01	0.08	0.06	0.05	0.0633333	0.0152753	0.06	0.07	0.05	0.06	0.01	0.04	0.1	0.06	0.0666667	0.0305505
	10	---	---	---	---	---	---	---	---	---	---	---	---	---	---	---	---	---	---	---	---
	Average	0.03	0.0366667	0.03	0.0322222	0.003849	0.0366667	0.0266667	0.0316667	0.0316667	0.005	0.025	0.0366667	0.0333333	0.0316667	0.00600925	0.0266667	0.0466667	0.025	0.0327778	0.012057
Ocrl	1	0.4	0.36	0.44	0.4	0.04	0.16	0.18	0.16	0.166667	0.011547	0.2	0.24	0.2	0.213333	0.023094	0.21	0.21	0.23	0.216667	0.011547
	2	0.16	0.16	0.25	0.19	0.0519615	0.05	0.04	0.02	0.0366667	0.0152753	0.06	0.07	0.05	0.06	0.01	0.07	0.06	0.06	0.0633333	0.0057735
	3	0.1	0.12	0.1	0.106667	0.011547	0	0.02	0	0.00666667	0.011547	0	0	0	0	0	0	0	0	0	0
	4-5	0.3	0.35	0.38	0.343333	0.0404145	0.04	0.06	0.02	0.04	0.02	0.02	0.08	0.07	0.0566667	0.0321455	0.11	0.1	0.02	0.0766667	0.0493288
	6-8	0.52	0.41	0.46	0.463333	0.0550757	0.16	0.18	0.15	0.163333	0.0152753	0.21	0.21	0.16	0.193333	0.0288675	0.18	0.21	0.18	0.19	0.0173205
	9-10	---	---	---	---	---	---	---	---	---	---	---	---	---	---	---	---	---	---	---	---
	11	---	---	---	---	---	---	---	---	---	---	---	---	---	---	---	---	---	---	---	---
	12-16	---	---	---	---	---	---	---	---	---	---	---	---	---	---	---	---	---	---	---	---
	17	0.06	0.04	0.08	0.06	0.02	0	0	0	0	0	0	0	0	0	0	0	0	0	0	0
	18	---	---	---	---	---	---	---	---	---	---	---	---	---	---	---	---	---	---	---	---
	19	---	---	---	---	---	---	---	---	---	---	---	---	---	---	---	---	---	---	---	---
	20-21	0.31	0.32	0.42	0.35	0.0608276	0.05	0.04	0.01	0.0333333	0.0208167	0.08	0.09	0.08	0.0833333	0.0057735	0.08	0.12	0.08	0.0933333	0.023094
	22	0.33	0.36	0.38	0.356667	0.0251661	0.01	0	0	0.00333333	0.0057735	0	0.03	0	0.01	0.0173205	0.04	0.03	0.01	0.0266667	0.0152753
	23	0.28	0.29	0.42	0.33	0.0781025	0.02	0.02	0.03	0.0233333	0.0057735	0.03	0.07	0.08	0.06	0.0264575	0.05	0.07	0.05	0.0566667	0.011547
	24	0.18	0.19	0.26	0.21	0.043589	0.04	0.04	0.03	0.0366667	0.0057735	0.05	0.06	0.04	0.05	0.01	0.05	0.06	0.05	0.0533333	0.0057735
	25	0.24	0.22	0.27	0.243333	0.0251661	0.01	0	0.05	0.02	0.0264575	0.04	0.04	0.02	0.0333333	0.011547	0.05	0.03	0.04	0.04	0.01
	26	0.39	0.39	0.38	0.386667	0.0057735	0.05	0.04	0.04	0.0433333	0.0057735	0.09	0.1	0.07	0.0866667	0.0152753	0.05	0.1	0.08	0.0766667	0.0251661
	27	0.28	0.22	0.32	0.273333	0.0503322	0.04	0.04	0.02	0.0333333	0.011547	0.06	0.07	0.08	0.07	0.01	0.06	0.05	0.06	0.0566667	0.0057735
	28-30	0.46	0.52	0.6	0.526667	0.0702377	0.11	0.08	0.07	0.0866667	0.0208167	0.16	0.2	0.18	0.18	0.02	0.16	0.21	0.15	0.173333	0.0321455
	Average	0.286429	0.282143	0.34	0.302857	0.032238	0.0528571	0.0528571	0.0428571	0.0495238	0.0057735	0.0714286	0.09	0.0735714	0.0783333	0.0101603	0.0792857	0.0892857	0.0721429	0.0802381	0.00861102
Mcts1	1	---	---	---	---	---	0	---	0.04	0.02	0.0282843	---	---	---	---	---	---	---	---	---	---
	2	0.16	---	0.07	0.115	0.0636396	0.04	0.08	0.14	0.0866667	0.0503322	0.13	0.16	0.14	0.143333	0.0152753	0.09	---	0.15	0.12	0.0424264
	3	0	---	---	0	---	0.04	---	0	0.02	0.0282843	0	0	---	0	0	0	---	0.04	0.02	0.0282843
	4	---	---	---	---	---	0	---	0.04	0.02	0.0282843	---	---	---	---	---	---	---	---	---	---
	5	---	---	---	---	---	---	---	---	---	---	---	---	---	---	---	---	---	---	---	---
	6	0.28	0.31	0.32	0.303333	0.0208167	0.02	0.02	0.03	0.0233333	0.0057735	0.06	0.05	0.06	0.0566667	0.0057735	0.08	0.09	0.09	0.0866667	0.0057735
	7	0.36	0.39	0.38	0.376667	0.0152753	0.02	0.03	0	0.0166667	0.0152753	0.15	0.18	0.2	0.176667	0.0251661	0.2	0.21	0.22	0.21	0.01
	8	---	---	---	---	---	---	---	---	---	---	---	---	---	---	---	---	---	---	---	---
	9-10	0.38	0.43	0.43	0.413333	0.0288675	0.11	0.08	0.09	0.0933333	0.0152753	0.15	0.19	0.18	0.173333	0.0208167	0.16	0.19	0.19	0.18	0.0173205
	11	---	---	---	---	---	---	---	---	---	---	---	---	---	---	---	---	---	---	---	---
	12	0.41	0.44	0.46	0.436667	0.0251661	0.09	0.08	0.05	0.0733333	0.0208167	0.14	0.15	0.14	0.143333	0.0057735	0.14	0.2	0.16	0.166667	0.0305505
	13	0.28	0.33	0.35	0.32	0.0360555	0.03	0.03	0.02	0.0266667	0.0057735	0.07	0.11	0.09	0.09	0.02	0.1	0.09	0.1	0.0966667	0.0057735
	Average	0.267143	0.38	0.335	0.327381	0.056813	0.0388889	0.0533333	0.0455556	0.0459259	0.00722934	0.1	0.12	0.135	0.118333	0.0175594	0.11	0.156	0.135714	0.133905	0.0230533
Zdhhc15	1-2	0.31	0.34	0.42	0.356667	0.0568624	0.01	0.01	0	0.00666667	0.0057735	0.21	0.1	0.22	0.176667	0.0665833	0.25	0.35	0.19	0.263333	0.080829
	3	0.39	0.37	0.46	0.406667	0.0472582	0.1	0.01	0.13	0.08	0.06245	0.24	0.27	0.32	0.276667	0.0404145	0.34	0.38	0.37	0.363333	0.0208167
	4	0.39	0.37	0.46	0.406667	0.0472582	0.1	0.01	0.13	0.08	0.06245	0.24	0.27	0.32	0.276667	0.0404145	0.34	0.38	0.37	0.363333	0.0208167
	5	---	---	---	---	---	---	---	---	---	---	---	---	---	---	---	---	---	---	---	---
	6	---	---	---	---	---	---	---	---	---	---	---	---	---	---	---	---	---	---	---	---
	7	---	---	---	---	---	---	---	---	---	---	---	---	---	---	---	---	---	---	---	---
	8	---	---	---	---	---	---	---	---	---	---	---	---	---	---	---	---	---	---	---	---
	9	---	---	---	---	---	---	---	---	---	---	---	---	---	---	---	---	---	---	---	---
	10-11	0.43	0.41	0.48	0.44	0.0360555	0.07	0.07	0.06	0.0666667	0.0057735	0.22	0.22	0.26	0.233333	0.023094	0.25	0.26	0.29	0.266667	0.0208167
	12	0.32	0.32	0.36	0.333333	0.023094	0.13	0.13	0.11	0.123333	0.011547	0.08	0.18	0.19	0.15	0.0608276	0.25	0.2	0.11	0.186667	0.070946
	13-14	0.42	0.43	0.46	0.436667	0.0208167	0.06	0.06	0.03	0.05	0.0173205	0.23	0.17	0.22	0.206667	0.0321455	0.21	0.23	0.24	0.226667	0.0152753
	15-16	0.45	0.43	0.48	0.453333	0.0251661	0.04	0.03	0.03	0.0333333	0.0057735	0.37	0.28	0.34	0.33	0.0458258	0.33	0.34	0.35	0.34	0.01
	17	---	---	---	---	---	---	---	---	---	---	---	---	---	---	---	---	---	---	---	---
	18	---	---	---	---	---	---	---	---	---	---	---	---	---	---	---	---	---	---	---	---
	19-21	0.46	0.44	0.48	0.46	0.02	0.13	0.13	0.12	0.126667	0.0057735	0.27	0.25	0.28	0.266667	0.0152753	0.28	0.32	0.26	0.286667	0.0305505
	22-23	0.46	0.44	0.48	0.46	0.02	0.13	0.13	0.12	0.126667	0.0057735	0.27	0.25	0.28	0.266667	0.0152753	0.28	0.32	0.26	0.286667	0.0305505
	24	0.17	0.15	0.2	0.173333	0.0251661	0	0	0	0	0	0.03	0.04	0.06	0.0433333	0.0152753	0.04	0.07	0.03	0.0466667	0.0208167
	25-28	0.36	0.46	0.46	0.426667	0.057735	0.09	0.08	0.11	0.0933333	0.0152753	0.2	0.27	0.27	0.246667	0.0404145	0.23	0.26	0.18	0.223333	0.0404145
	29	---	---	---	---	---	---	---	---	---	---	0.07	0.07	0.08	0.0733333	0.0057735	0.1	0.14	0.05	0.0966667	0.0450925
	30-31	---	---	---	---	---	---	---	---	---	---	0.24	0.32	0.31	0.29	0.043589	0.29	0.39	0.25	0.31	0.072111
	32	---	---	---	---	---	---	---	---	---	---	0.11	0.11	0.04	0.0866667	0.0404145	0.15	0.2	0.13	0.16	0.0360555
	Average	0.378182	0.378182	0.430909	0.395758	0.0304421	0.0781818	0.06	0.0763636	0.0715152	0.0100138	0.198571	0.2	0.227857	0.20881	0.0165112	0.238571	0.274286	0.22	0.244286	0.0275903
Maob	1-2	0.45	0.44	0.44	0.443333	0.0057735	0.26	0.27	0.22	0.25	0.0264575	0.79	0.4	0.79	0.66	0.225167	0.8	0.8	0.8	0.8	1.35974e-16
	3	0.25	0.23	0.27	0.25	0.02	0.06	0.06	0.04	0.0533333	0.011547	0.39	0.18	0.43	0.333333	0.134288	0.5	0.47	0.46	0.476667	0.0208167
	4	0.22	0.23	0.27	0.24	0.0264575	0.05	0.05	0.06	0.0533333	0.0057735	0.41	0.17	0.43	0.336667	0.144684	0.47	0.47	0.45	0.463333	0.011547
	5-6	0.34	0.34	0.38	0.353333	0.023094	0.07	0.09	0.07	0.0766667	0.011547	0.61	0.27	0.63	0.503333	0.20232	0.63	0.63	0.63	0.63	0
	7	0.17	0.15	0.16	0.16	0.01	0.04	0.02	0.03	0.03	0.01	0.38	0.13	0.36	0.29	0.138924	0.4	0.34	0.38	0.373333	0.0305505
	8-9	0.47	0.46	0.48	0.47	0.01	0.19	0.22	0.18	0.196667	0.0208167	0.8	0.43	0.8	0.676667	0.21362	0.79	0.8	0.8	0.796667	0.0057735
	10	0.39	0.31	0.35	0.35	0.04	0.13	0.08	0.15	0.12	0.0360555	0.47	0.25	0.39	0.37	0.111355	0.49	0.51	0.51	0.503333	0.011547
	11-12	0.37	0.36	0.37	0.366667	0.0057735	0.1	0.1	0.1	0.1	1.69967e-17	0.63	0.37	0.68	0.56	0.166433	0.71	0.65	0.66	0.673333	0.0321455
	13-15	---	---	---	---	---	---	---	---	---	---	---	---	---	---	---	---	---	---	---	---
	16	0.21	0.3	---	0.255	0.0636396	0.33	---	0	0.165	0.233345	---	0.26	---	0.26	---	0.47	---	---	0.47	---
	17	0.05	0.22	0.12	0.13	0.08544	0.03	0.17	0	0.0666667	0.0907377	0.44	0.31	0.63	0.46	0.160935	0.43	0.46	0.39	0.426667	0.0351188
	Average	0.292	0.304	0.315556	0.303852	0.0117785	0.126	0.117778	0.085	0.109593	0.021691	0.546667	0.277	0.571111	0.464926	0.163207	0.569	0.57	0.564444	0.567815	0.00296134
Rhox6/9	1	---	0.62	0.62	0.62	0	---	0.58	0.59	0.585	0.00707107	0.51	---	---	0.51	---	0.62	0.59	0.56	0.59	0.03
	2	---	---	0.79	0.79	---	---	---	0.78	0.78	---	0.68	---	0.98	0.83	0.212132	---	0.7	0.6	0.65	0.0707107
	3	---	---	0.79	0.79	---	---	---	0.78	0.78	---	0.68	---	0.98	0.83	0.212132	---	0.7	0.6	0.65	0.0707107
	4	---	---	---	---	---	---	---	---	---	---	---	---	---	---	---	---	---	---	---	---
	5	---	---	0.67	0.67	---	---	---	---	---	---	---	---	---	---	---	0.83	---	0.82	0.825	0.00707107
	6	0.8	0.84	0.85	0.83	0.0264575	0.82	0.79	0.83	0.813333	0.0208167	0.78	0.7	0.87	0.783333	0.085049	0.78	0.79	0.75	0.773333	0.0208167
	7-8	0.94	0.95	0.94	0.943333	0.0057735	0.89	0.96	0.94	0.93	0.0360555	0.85	0.8	0.89	0.846667	0.0450925	0.87	0.86	0.85	0.86	0.01
	9	---	---	---	---	---	---	---	---	---	---	---	---	---	---	---	---	---	---	---	---
	Average	0.87	0.803333	0.776667	0.816667	0.048074	0.855	0.776667	0.784	0.805222	0.0432645	0.7	0.75	0.93	0.793333	0.120968	0.775	0.728	0.696667	0.733222	0.0394269
Pgk1	1	---	0.15	0.16	0.155	0.00707107	0.02	0.03	0.02	0.0233333	0.0057735	0.05	0.02	0.06	0.0433333	0.0208167	0.06	0.04	0.03	0.0433333	0.0152753
	2	---	0.28	0.25	0.265	0.0212132	0.02	0.02	0.02	0.02	0	0.04	0.07	0.06	0.0566667	0.0152753	0.06	0.09	0.06	0.07	0.0173205
	3	---	0.27	0.27	0.27	0	0.04	0.03	0.04	0.0366667	0.0057735	0.06	0.1	0.07	0.0766667	0.0208167	0.09	0.11	0.08	0.0933333	0.0152753
	4	---	0.24	0.21	0.225	0.0212132	0.02	0.01	0.02	0.0166667	0.0057735	0.02	0.05	0.05	0.04	0.0173205	0.08	0.09	0.04	0.07	0.0264575
	5	---	0.14	0.13	0.135	0.00707107	0.01	0.02	0.02	0.0166667	0.0057735	0.03	0.05	0.05	0.0433333	0.011547	0.06	0.05	0.04	0.05	0.01
	6	---	0.23	0.26	0.245	0.0212132	0.02	0.02	0.02	0.02	0	0.03	0.06	0.05	0.0466667	0.0152753	0.06	0.05	0.12	0.0766667	0.0378594
	7	---	0.38	0.35	0.365	0.0212132	0.05	0.04	0.05	0.0466667	0.0057735	0.07	0.12	0.09	0.0933333	0.0251661	0.1	0.12	0.13	0.116667	0.0152753
	8	---	0.69	0.55	0.62	0.0989949	0.15	0.22	0.16	0.176667	0.0378594	0.25	0.23	0.23	0.236667	0.011547	0.28	0.23	0.34	0.283333	0.0550757
	9	---	0.28	0.25	0.265	0.0212132	0.02	0.02	0.02	0.02	0	0.04	0.07	0.06	0.0566667	0.0152753	0.06	0.09	0.06	0.07	0.0173205
	10-13	---	---	---	---	---	---	---	---	---	---	---	---	---	---	---	---	---	---	---	---
	Average	---	0.295556	0.27	0.282778	0.0180705	0.0388889	0.0455556	0.0411111	0.0418519	0.0033945	0.0655556	0.0855556	0.08	0.077037	0.010324	0.0944444	0.0966667	0.1	0.097037	0.00279623
Hprt	1	0.31	0.29	0.28	0.293333	0.0152753	0	0	0	0	0	0.01	0.01	0.02	0.0133333	0.0057735	0.02	0.01	0.01	0.0133333	0.0057735
	2	0.2	0.16	0.17	0.176667	0.0208167	0.02	0.01	0.01	0.0133333	0.0057735	0.02	0.04	0.03	0.03	0.01	0.03	0.03	0.03	0.03	0
	3	0.31	0.29	0.33	0.31	0.02	0	0.01	0.01	0.00666667	0.0057735	0.02	0.06	0.03	0.0366667	0.0208167	0.02	0.04	0.04	0.0333333	0.011547
	4-6	0.5	0.48	0.48	0.486667	0.011547	0.09	0.08	0.05	0.0733333	0.0208167	0.13	0.2	0.19	0.173333	0.0378594	0.18	0.23	0.22	0.21	0.0264575
	7-10	0.52	0.5	0.5	0.506667	0.011547	0.07	0.08	0.06	0.07	0.01	0.14	0.16	0.17	0.156667	0.0152753	0.15	0.17	0.17	0.163333	0.011547
	11-12	0.48	0.43	0.48	0.463333	0.0288675	0.03	0.01	0.01	0.0166667	0.011547	0.08	0.12	0.1	0.1	0.02	0.11	0.13	0.14	0.126667	0.0152753
	13	0.29	0.27	0.26	0.273333	0.0152753	0.03	0.02	0.01	0.02	0.01	0.03	0.02	0.04	0.03	0.01	0.04	0.06	0.07	0.0566667	0.0152753
	14-15	0.33	0.32	0.28	0.31	0.0264575	0.03	0.01	0.02	0.02	0.01	0.06	0.1	0.08	0.08	0.02	0.09	0.08	0.08	0.0833333	0.0057735
	16	0.2	0.18	0.18	0.186667	0.011547	0.02	0	0.01	0.01	0.01	0.04	0.05	0.04	0.0433333	0.0057735	0.05	0.06	0.05	0.0533333	0.0057735
	17	0.19	0.2	0.17	0.186667	0.0152753	0.06	0.06	0.04	0.0533333	0.011547	0.08	0.07	0.07	0.0733333	0.0057735	0.09	0.08	0.07	0.08	0.01
	18	0.4	0.38	0.35	0.376667	0.0251661	0.04	0.03	0.03	0.0333333	0.0057735	0.08	0.1	0.12	0.1	0.02	0.12	0.14	0.13	0.13	0.01
	19	---	---	---	---	---	---	---	---	---	---	---	---	---	---	---	---	---	---	---	---
	20	0.46	0.39	0.45	0.433333	0.0378594	0.07	0.01	0.05	0.0433333	0.0305505	0.04	0.11	0.05	0.0666667	0.0378594	0.1	0.1	0.12	0.106667	0.011547
	Average	0.349167	0.324167	0.3275	0.333611	0.0135742	0.0383333	0.0266667	0.025	0.03	0.00726483	0.0608333	0.0866667	0.0783333	0.0752778	0.0131849	0.0833333	0.0941667	0.0941667	0.0905556	0.00625463
Mtm1-1	1	0.42	0.31	0.33	0.353333	0.0585947	0.03	0.08	---	0.055	0.0353553	0.3	0.12	0.22	0.213333	0.090185	0.13	0.21	0.34	0.226667	0.105987
	2-4	0.42	0.38	0.48	0.426667	0.0503322	0.06	0.04	---	0.05	0.0141421	0.53	0.29	0.36	0.393333	0.123423	0.34	0.35	0.6	0.43	0.147309
	5-6	0.42	0.39	0.4	0.403333	0.0152753	0.03	0.06	---	0.045	0.0212132	0.09	0.26	0.23	0.193333	0.0907377	0.38	0.12	0.37	0.29	0.147309
	7-8	0.2	0.29	0.3	0.263333	0.0550757	0	0.01	---	0.005	0.00707107	0.05	0.19	0.14	0.126667	0.070946	0.09	0.13	0.12	0.113333	0.0208167
	9	0.26	0.22	0.28	0.253333	0.0305505	0.05	0.1	---	0.075	0.0353553	0.25	0.18	0.12	0.183333	0.0650641	0.23	0.18	0.27	0.226667	0.0450925
	10	---	---	---	---	---	---	---	---	---	---	---	---	---	---	---	---	---	---	---	---
	11	0.42	0.31	0.33	0.353333	0.0585947	0.03	0.08	---	0.055	0.0353553	0.3	0.12	0.22	0.213333	0.090185	0.13	0.21	0.34	0.226667	0.105987
	12	0.34	0.17	0.25	0.253333	0.085049	0.04	0.04	---	0.04	0	0.21	0.02	0.13	0.12	0.0953939	0.25	0.27	0.4	0.306667	0.0814453
	13-14		0.28	0.38	0.33	0.0707107		0.02	---	0.02		0.38		0.27	0.325	0.0777817	0.33	0.3	0.25	0.293333	0.0404145
	15	---	---	---	---	---	---	---	---	---	---	---	---	---	---	---	---	---	---	---	---
	16-17	---	---	---	---	---	---	---	---	---	---	---	---	---	---	---	---	---	---	---	---
	18	0.22	0.07	0.1	0.13	0.0793725	0.04	0	---	0.02	0.0282843	0	0	0	0	0	0	0.06	0.06	0.04	0.034641
	19	0.02	0.11	0.1	0.0766667	0.0493288	0	0	---	0	0	0.06	0	0.09	0.05	0.0458258	0.2	0.07	0.13	0.133333	0.0650641
	20	0.52	0.69	0.63	0.613333	0.0862168	0.09	0.25	---	0.17	0.113137	0.95	0.56		0.755	0.275772	0.66	0.81	0.92	0.796667	0.130512
	21	0.41	0.32	0.34	0.356667	0.0472582	0.02	0	---	0.01	0.0141421	0.46	0.22	0.53	0.403333	0.162583	0.53	0.25	0.44	0.406667	0.142945
	22	0.51	0.49	0.46	0.486667	0.0251661	0.18	0.13	---	0.155	0.0353553	0.52	0.49	0.55	0.52	0.03	0.6	0.57	0.57	0.58	0.0173205
	23	0.17	0.2	0.21	0.193333	0.0208167	0.03	0.02	---	0.025	0.00707107	0.37	0.17	0.37	0.303333	0.11547	0.36	0.19	0.29	0.28	0.08544
	24	0.48	0.32	0.33	0.376667	0.0896289	0.01	0.04	---	0.025	0.0212132	0.34	0.29	0.36	0.33	0.0360555	0.5	0.37	0.29	0.386667	0.105987
	25	0.26	0.32	0.31	0.296667	0.0321455	0.08	0.16	---	0.12	0.0565685	0.33	0.34	0.39	0.353333	0.0321455	0.9	0.41	0.51	0.606667	0.258908
	26	---	---	---	---	---	---	---	---	---	---	---	---	---	---	---	---	---	---	---	---
	27	---	---	---	---	---	---	---	---	---	---	---	---	---	---	---	---	---	---	---	---
	28	---	---	---	---	---	---	---	---	---	---	---	---	---	---	---	---	---	---	---	---
	Average	0.338	0.304375	0.326875	0.323083	0.0171302	0.046	0.064375	---	0.0551875	0.0129931	0.32125	0.216667	0.265333	0.26775	0.0523335	0.351875	0.28125	0.36875	0.333958	0.04642

## Sheet: Figure 3C
SampleID	CpGSite	E10.5-1	E10.5-2	E10.5-3	E10.5 Av	E10.5 StDev	E6.5- 1	E6.5- 2	E6.5- 3	E6.5 Av	E6.5 StDev	Fsom 1	Fsom 2	Fsom 3	Female Av	Female StDev	Msom 1	Msom 2	Msom 3	Male Av	Male StDev
Zdhhc15	1-2	0.24	0.27	0.3	0.27	0.03	0.11	0.47	0.74	0.44	0.31607	0.31	0.34	0.42	0.356667	0.0568624	0.01	0.01	0	0.00666667	0.0057735
	3	0.41	0.45	0.46	0.44	0.0264575	0.17	0.15	0.4	0.24	0.138924	0.39	0.37	0.46	0.406667	0.0472582	0.1	0.01	0.13	0.08	0.06245
	4	0.41	0.45	0.46	0.44	0.0264575	0.17	0.15	0.4	0.24	0.138924	0.39	0.37	0.46	0.406667	0.0472582	0.1	0.01	0.13	0.08	0.06245
	5	---	---	---	---	---	---	---	---	---	---	---	---	---	---	---	---	---	---	---	---
	6	---	---	---	---	---	---	---	---	---	---	---	---	---	---	---	---	---	---	---	---
	7	---	---	---	---	---	---	---	---	---	---	---	---	---	---	---	---	---	---	---	---
	8	---	---	---	---	---	---	---	---	---	---	---	---	---	---	---	---	---	---	---	---
	9	---	---	---	---	---	---	---	---	---	---	---	---	---	---	---	---	---	---	---	---
	10-11	0.38	0.38	0.43	0.396667	0.0288675	0.21	0.36	0.77	0.446667	0.289885	0.43	0.41	0.48	0.44	0.0360555	0.07	0.07	0.06	0.0666667	0.0057735
	12	0.3	0.52	0.38	0.4	0.111355	0.37	0.04	0.82	0.41	0.391535	0.32	0.32	0.36	0.333333	0.023094	0.13	0.13	0.11	0.123333	0.011547
	13-14	0.37	0.38	0.44	0.396667	0.0378594	0.34	0.41	0.27	0.34	0.07	0.42	0.43	0.46	0.436667	0.0208167	0.06	0.06	0.03	0.05	0.0173205
	15-16	0.37	0.42	0.45	0.413333	0.0404145	0.37	0.75	0.28	0.466667	0.249466	0.45	0.43	0.48	0.453333	0.0251661	0.04	0.03	0.03	0.0333333	0.0057735
	17	---	---	---	---	---	---	---	---	---	---	---	---	---	---	---	---	---	---	---	---
	18	---	---	---	---	---	---	---	---	---	---	---	---	---	---	---	---	---	---	---	---
	19-21	0.43	0.37	0.37	0.39	0.034641	0.58	0.32	0.3	0.4	0.156205	0.46	0.44	0.48	0.46	0.02	0.13	0.13	0.12	0.126667	0.0057735
	22-23	0.43	0.37	0.37	0.39	0.034641	0.58	0.32	0.3	0.4	0.156205	0.46	0.44	0.48	0.46	0.02	0.13	0.13	0.12	0.126667	0.0057735
	24	0.17	0.14	0.19	0.166667	0.0251661	0	0.01	0.19	0.0666667	0.106927	0.17	0.15	0.2	0.173333	0.0251661	0	0	0	0	0
	25-28	0.43	0.47	0.48	0.46	0.0264575	0.11	0.26	0.52	0.296667	0.207445	0.36	0.46	0.46	0.426667	0.057735	0.09	0.08	0.11	0.0933333	0.0152753
	29	0.15	0.16	0.19	0.166667	0.0208167	0.01	0.12	0.21	0.113333	0.100167	---	---	---	---	---	---	---	---	---	---
	30-31	0.36	0.38	0.4	0.38	0.02	0.35	0.26	0.27	0.293333	0.0493288	---	---	---	---	---	---	---	---	---	---
	32	0.21	0.24	0.25	0.233333	0.0208167	0.02	0.23	0.07	0.106667	0.109697	---	---	---	---	---	---	---	---	---	---
	Average	0.332857	0.357143	0.369286	0.353095	0.0185485	0.242143	0.275	0.395714	0.304286	0.0808659	0.378182	0.378182	0.430909	0.395758	0.0304421	0.0781818	0.06	0.0763636	0.0715152	0.0100138
Mcts1	1	0.33	0.3	0.34	0.323333	0.0208167	0.12	0.2	0.1	0.14	0.052915	---	---	---	---	---	0	---	0.04	0.02	0.0282843
	2	0.04	0.05	0.1	0.0633333	0.0321455	0.1	0.13	0.06	0.0966667	0.0351188	0.16	---	0.07	0.115	0.0636396	0.04	0.08	0.14	0.0866667	0.0503322
	3	0.06	0.06	0.07	0.0633333	0.0057735	0.08	0	0	0.0266667	0.046188	0	---	---	0	---	0.04	---	0	0.02	0.0282843
	4	0.33	0.3	0.34	0.323333	0.0208167	0.12	0.2	0.1	0.14	0.052915	---	---	---	---	---	0	---	0.04	0.02	0.0282843
	5	0.39	0.33	0.33	0.35	0.034641	0.22	0.21	0.06	0.163333	0.0896289	---	---	---	---	---	---	---	---	---	---
	6	0.16	0.19	0.16	0.17	0.0173205	0.08	0.09	0.08	0.0833333	0.0057735	0.28	0.31	0.32	0.303333	0.0208167	0.02	0.02	0.03	0.0233333	0.0057735
	7	0.33	0.3	0.33	0.32	0.0173205	0.2	0.16	0.16	0.173333	0.023094	0.36	0.39	0.38	0.376667	0.0152753	0.02	0.03	0	0.0166667	0.0152753
	8	0.39	0.33	0.33	0.35	0.034641	0.22	0.21	0.06	0.163333	0.0896289	---	---	---	---	---	---	---	---	---	---
	9-10	0.35	0.34	0.34	0.343333	0.0057735	0.18	0.27	0.2	0.216667	0.0472582	0.38	0.43	0.43	0.413333	0.0288675	0.11	0.08	0.09	0.0933333	0.0152753
	11	---	---	---	---	---	---	---	---	---	---	---	---	---	---	---	---	---	---	---	---
	12	0.28	0.26	0.25	0.263333	0.0152753	0.11	0.11	0.13	0.116667	0.011547	0.41	0.44	0.46	0.436667	0.0251661	0.09	0.08	0.05	0.0733333	0.0208167
	13	0.25	0.24	0.23	0.24	0.01	0.17	0.2	0.22	0.196667	0.0251661	0.28	0.33	0.35	0.32	0.0360555	0.03	0.03	0.02	0.0266667	0.0057735
	Average	0.264545	0.245455	0.256364	0.255455	0.00957787	0.145455	0.161818	0.106364	0.137879	0.0284929	0.267143	0.38	0.335	0.327381	0.056813	0.0388889	0.0533333	0.0455556	0.0459259	0.00722934

## Sheet: Figure5D
SampleID	CpGSite	WT-1	WT-2	WT Av	WT StDev	3a(+/-)- 1	3a(+/-)- 2	3a(+/-) Av	3a(+/-) StDev	3a(-/-)- 1	3a(-/-)- 2	3a(-/-)- 3	3a(-/-)- 4	3a(-/-) Av	3a(-/-) StDev	3b(+/-)- 1	3b(+/-)- 2	3b(+/-) bv	3b(+/-) StDev	3b(-/-)- 1	3b(-/-)- 2	3b(-/-)- 3	3b(-/-)- 4	3b(-/-) bv	3b(-/-) StDev	3L(-/-)- 1	3L(-/-)- 2	3L(-/-) Av	3L(-/-) StDev
Maob	1-2	0.31	0.29	0.3	0.0141421	0.27	0.31	0.29	0.0282843	0.34	0.33	0.28	0.3	0.3125	0.0275379	0.24	0.25	0.245	0.00707107	0.1	0.11	0.11	0.16	0.12	0.0270801	0.36	0.27	0.315	0.0636396
	3	0.21	0.24	0.225	0.0212132	0.19	0.24	0.215	0.0353553	0.24	0.23	0.16	0.31	0.235	0.0613732	0.16	0.17	0.165	0.00707107	0.04	0.06	0.05	0.06	0.0525	0.00957427	0.26	0.19	0.225	0.0494975
	4	0.22	0.24	0.23	0.0141421	0.19	0.28	0.235	0.0636396	0.28	0.26	0.23	0.33	0.275	0.0420317	0.17	0.17	0.17	0	0.05	0.08	0.08	0.11	0.08	0.0244949	0.27	0.22	0.245	0.0353553
	5-6	0.2	0.27	0.235	0.0494975	0.21	0.23	0.22	0.0141421	0.26	0.26	0.18	0.3	0.25	0.0503322	0.18	0.17	0.175	0.00707107	0.04	0.06	0.05	0.08	0.0575	0.0170783	0.25	0.21	0.23	0.0282843
	7	0.08	0.35	0.215	0.190919	0.15	0.21	0.18	0.0424264	0.17	0.19	0.14	0.19	0.1725	0.0236291	0.15	0.11	0.13	0.0282843	0.07	0.05	0.05	0.07	0.06	0.011547	0.17	0.16	0.165	0.00707107
	8-9	0.3	0.26	0.28	0.0282843	0.29	0.32	0.305	0.0212132	0.31	0.34	0.23	0.26	0.285	0.0493288	0.25	0.26	0.255	0.00707107	0.1	0.15	0.14	0.18	0.1425	0.0330404	0.32	0.28	0.3	0.0282843
	10	0.3	0.37	0.335	0.0494975	0.29	0.3	0.295	0.00707107	0.31	0.33	0.28	0.36	0.32	0.033665	0.19	0.14	0.165	0.0353553	0.04	0.08	0.04	0.08	0.06	0.023094	0.38	0.28	0.33	0.0707107
	11-12	0.24	0.43	0.335	0.13435	0.2	0.29	0.245	0.0636396	0.22	0.28	0.19	0.29	0.245	0.0479583	0.25	0.23	0.24	0.0141421	0.03	0.13	0.1	0.13	0.0975	0.0471699	0.29	0.25	0.27	0.0282843
	13-15	---	---	---	---	---	---	---	---	---	---	---	---	---	---	---	---	---	---	---	---	---	---	---	---	---	---	---	---
	16	0.11	0.28	0.195	0.120208	0.15	0.18	0.165	0.0212132	0.23	0.18	0.18	0.28	0.2175	0.0478714	0.09	0.1	0.095	0.00707107	0.02	0.04	0.06	0.06	0.045	0.0191485	0.23	0.18	0.205	0.0353553
	17	0.19	0.17	0.18	0.0141421	0.1	0.14	0.12	0.0282843	0.15	0.12	0.14	0.2	0.1525	0.0340343	0.09	0.11	0.1	0.0141421	0.04	0.06	0.07	0.05	0.055	0.0129099	0.25	0.21	0.23	0.0282843
	Average	0.216	0.29	0.253	0.0523259	0.204	0.25	0.227	0.0325269	0.251	0.252	0.201	0.282	0.2465	0.0335708	0.177	0.171	0.174	0.00424264	0.053	0.082	0.075	0.098	0.077	0.0186726	0.278	0.225	0.2515	0.0374767
Ndufa1	1	---	---	---	---	---	---	---	---	---	---	---	---	---	---	---	---	---	---	---	---	---	---	---	---	---	---	---	---
	2	0.43	0.37	0.4	0.0424264	0.19	0.14	0.165	0.0353553	0.22	0.3	0.16	0.15	0.2075	0.0689807	0.11	0.07	0.09	0.0282843	0.01	0.04	0.05	0.02	0.03	0.0182574	0.27	0.27	0.27	0
	3	0.71	0.46	0.585	0.176777	0.39	0.4	0.395	0.00707107	0.45	0.48	0.48	0.46	0.4675	0.015	0.31	0.25	0.28	0.0424264	0.07	0.04	0.07	0	0.045	0.0331662	0.47	0.49	0.48	0.0141421
	4	0.51	0.51	0.51	0	0.4	0.41	0.405	0.00707107	0.46	0.48	0.38	0.5	0.455	0.0525991	0.36	0.3	0.33	0.0424264	0.14	0.19	0.18	0.22	0.1825	0.0330404	0.44	0.44	0.44	0
	5	0.61	0.34	0.475	0.190919	0.44	0.33	0.385	0.0777817	0.4	0.49	0.39	0.49	0.4425	0.055	0.21	0.12	0.165	0.0636396	0.09	0.04	0.09	0.08	0.075	0.0238048	0.45	0.4	0.425	0.0353553
	6	0.51	0.51	0.51	0	0.4	0.41	0.405	0.00707107	0.46	0.48	0.38	0.5	0.455	0.0525991	0.36	0.3	0.33	0.0424264	0.14	0.19	0.18	0.22	0.1825	0.0330404	0.44	0.44	0.44	0
	7-9	0.29	0.4	0.345	0.0777817	0.34	0.24	0.29	0.0707107	0.28	0.34	0.23	0.31	0.29	0.0469042	0.15	0.11	0.13	0.0282843	0.02	0.02	0.02	0.03	0.0225	0.005	0.31	0.34	0.325	0.0212132
	10-11	0.52	0.57	0.545	0.0353553	0.41	0.4	0.405	0.00707107	0.44	0.43	0.41	0.41	0.4225	0.015	0.35	0.1	0.225	0.176777	0.03	0.04	0.05	0.03	0.0375	0.00957427	0.45	0.4	0.425	0.0353553
	12	0.67	0.39	0.53	0.19799	0.36	0.41	0.385	0.0353553	0.44	0.39	0.33	0.46	0.405	0.058023	0.18	0.29	0.235	0.0777817	0.13	0.14	0.15	0.13	0.1375	0.00957427	0.33	0.4	0.365	0.0494975
	13	---	---	---	---	---	---	---	---	---	---	---	---	---	---	---	---	---	---	---	---	---	---	---	---	---	---	---	---
	14	0.3	0.35	0.325	0.0353553	0.26	0.27	0.265	0.00707107	0.36	0.25	0.27	0.27	0.2875	0.0492443	0.16	0.05	0.105	0.0777817	0.02	0.03	0.05	0.02	0.03	0.0141421	0.2	0.3	0.25	0.0707107
	15	0.43	0.37	0.4	0.0424264	0.19	0.14	0.165	0.0353553	0.22	0.3	0.16	0.15	0.2075	0.0689807	0.11	0.07	0.09	0.0282843	0.01	0.04	0.05	0.02	0.03	0.0182574	0.27	0.27	0.27	0
	16	0.57	0.51	0.54	0.0424264	0.43	0.4	0.415	0.0212132	0.44	0.43	0.44	0.45	0.44	0.00816497	0.34	0.14	0.24	0.141421	0.08	0.08	0.09	0.08	0.0825	0.005	0.41	0.48	0.445	0.0494975
	17	0.56	0.47	0.515	0.0636396	0.43	0.29	0.36	0.0989949	0.4	0.43	0.34	0.35	0.38	0.0424264	0.34	0.24	0.29	0.0707107	0.07	0.09	0.12	0.03	0.0775	0.0377492	0.33	0.4	0.365	0.0494975
	18	0.57	0.51	0.54	0.0424264	0.43	0.4	0.415	0.0212132	0.44	0.43	0.44	0.45	0.44	0.00816497	0.34	0.14	0.24	0.141421	0.08	0.08	0.09	0.08	0.0825	0.005	0.41	0.48	0.445	0.0494975
	19	0.57	0.51	0.54	0.0424264	0.43	0.4	0.415	0.0212132	0.44	0.43	0.44	0.45	0.44	0.00816497	0.34	0.14	0.24	0.141421	0.08	0.08	0.09	0.08	0.0825	0.005	0.41	0.48	0.445	0.0494975
	20	0.3	0.46	0.38	0.113137	0.34	0.23	0.285	0.0777817	0.34	0.21	0.28	0.33	0.29	0.0594418	0.27	0.23	0.25	0.0282843	0.05	0.07	0.02	0.05	0.0475	0.0206155	0.44	0.35	0.395	0.0636396
	21	0.62	0.56	0.59	0.0424264	0.47	0.36	0.415	0.0777817	0.42	0.42	0.3	0.4	0.385	0.0574456	0.29	0.24	0.265	0.0353553	0.07	0.03	0.07	0.14	0.0775	0.0457347	0.25	0.42	0.335	0.120208
	22	0.44	0.57	0.505	0.0919239	0.47	0.38	0.425	0.0636396	0.43	0.43	0.4	0.45	0.4275	0.0206155	0.29	0.23	0.26	0.0424264	0.02	0.03	0.06	0.03	0.035	0.0173205	0.47	0.47	0.47	0
	23	0.65	0.63	0.64	0.0141421	0.43	0.42	0.425	0.00707107	0.47	0.52	0.45	0.49	0.4825	0.0298608	0.32	0.14	0.23	0.127279	0.02	0.07	0.05	0.12	0.065	0.0420317	0.45	0.53	0.49	0.0565685
	24	0.87	0.79	0.83	0.0565685	0.59	0.63	0.61	0.0282843	0.69	0.81	0.66	0.57	0.6825	0.0991211	0.51	0.35	0.43	0.113137	0.11	0.2	0.14	0.08	0.1325	0.0512348	0.7	0.66	0.68	0.0282843
	25-26	0.15	0.23	0.19	0.0565685	0.28	0.12	0.2	0.113137	0.26	0.26	0.16	0.21	0.2225	0.0478714	0.06	0.02	0.04	0.0282843	0.01	0.02	0.02	0.01	0.015	0.0057735	0.22	0.23	0.225	0.00707107
	27-28	0.3	0.36	0.33	0.0424264	0.32	0.27	0.295	0.0353553	0.37	0.33	0.25	0.35	0.325	0.0525991	0.17	0.14	0.155	0.0212132	0.03	0.03	0.05	0.04	0.0375	0.00957427	0.33	0.37	0.35	0.0282843
	29-30	0.51	0.42	0.465	0.0636396	0.36	0.31	0.335	0.0353553	0.33	0.31	0.29	0.31	0.31	0.0163299	0.21	0.14	0.175	0.0494975	0.03	0.04	0.04	0.03	0.035	0.0057735	0.3	0.34	0.32	0.0282843
	31	---	---	---	---	---	---	---	---	---	---	---	---	---	---	---	---	---	---	---	---	---	---	---	---	---	---	---	---
	32	0.21	0.54	0.375	0.233345	0.06	0.11	0.085	0.0353553	0.24	0.09	0.17	0.09	0.1475	0.0722842	0.09	0.06	0.075	0.0212132	0.02	0.04	0.03	0.02	0.0275	0.00957427	0.18	0.1	0.14	0.0565685
	Average	0.491304	0.47087	0.481087	0.0144496	0.366087	0.324783	0.345435	0.0292066	0.391304	0.393043	0.339565	0.373913	0.374457	0.0248128	0.255217	0.168261	0.211739	0.0614875	0.0578261	0.0708696	0.0765217	0.0678261	0.0682609	0.00783413	0.37087	0.393913	0.382391	0.0162942
Hprt	1	0.25	0.37	0.31	0.0848528	0.12	0.14	0.13	0.0141421	0.19	0.15	0.15	0.16	0.1625	0.0189297	0.09	0.1	0.095	0.00707107	0.04	0.03	0.03	0.02	0.03	0.00816497	0.16	0.17	0.165	0.00707107
	2	0.25	0.31	0.28	0.0424264	0.12	0.13	0.125	0.00707107	0.11	0.09	0.11	0.18	0.1225	0.0394757	0.07	0.07	0.07	0	0.02	0.01	0.02	0.02	0.0175	0.005	0.12	0.16	0.14	0.0282843
	3	0.45	0.41	0.43	0.0282843	0.23	0.26	0.245	0.0212132	0.26	0.24	0.24	0.21	0.2375	0.0206155	0.21	0.14	0.175	0.0494975	0.03	0.03	0.04	0.04	0.035	0.0057735	0.27	0.31	0.29	0.0282843
	4-6	0.45	0.48	0.465	0.0212132	0.3	0.26	0.28	0.0282843	0.3	0.3	0.29	0.32	0.3025	0.0125831	0.3	0.24	0.27	0.0424264	0.03	0.05	0.04	0.05	0.0425	0.00957427	0.36	0.35	0.355	0.00707107
	7-10	0.39	0.47	0.43	0.0565685	0.21	0.23	0.22	0.0141421	0.31	0.23	0.27	0.25	0.265	0.0341565	0.22	0.14	0.18	0.0565685	0.04	0.05	0.06	0.08	0.0575	0.0170783	0.25	0.3	0.275	0.0353553
	11-12	0.48	0.43	0.455	0.0353553	0.17	0.2	0.185	0.0212132	0.22	0.18	0.19	0.21	0.2	0.0182574	0.2	0.14	0.17	0.0424264	0.03	0.03	0.02	0.02	0.025	0.0057735	0.39	0.4	0.395	0.00707107
	13	0.35	0.45	0.4	0.0707107	0.19	0.2	0.195	0.00707107	0.21	0.19	0.22	0.17	0.1975	0.0221736	0.2	0.15	0.175	0.0353553	0.08	0.09	0.08	0.1	0.0875	0.00957427	0.21	0.22	0.215	0.00707107
	14-15	0.26	0.32	0.29	0.0424264	0.13	0.12	0.125	0.00707107	0.17	0.14	0.13	0.14	0.145	0.0173205	0.12	0.09	0.105	0.0212132	0.02	0.01	0.02	0.02	0.0175	0.005	0.18	0.19	0.185	0.00707107
	16	0.08	0.16	0.12	0.0565685	0.1	0.14	0.12	0.0282843	0.09	0.08	0.1	0.1	0.0925	0.00957427	0.1	0.03	0.065	0.0494975	0.01	0.02	0.02	0.02	0.0175	0.005	0.1	0.12	0.11	0.0141421
	17	0.13	0.23	0.18	0.0707107	0.12	0.15	0.135	0.0212132	0.1	0.13	0.11	0.12	0.115	0.0129099	0.12	0.1	0.11	0.0141421	0.05	0.06	0.07	0.02	0.05	0.0216025	0.11	0.13	0.12	0.0141421
	18	0.38	0.43	0.405	0.0353553	0.27	0.33	0.3	0.0424264	0.35	0.36	0.35	0.33	0.3475	0.0125831	0.24	0.23	0.235	0.00707107	0.03	0.04	0.06	0.06	0.0475	0.015	0.3	0.31	0.305	0.00707107
	19	---	---	---	---	---	---	---	---	---	---	---	---	---	---	---	---	---	---	---	---	---	---	---	---	---	---	---	---
	20	0.49	0.37	0.43	0.0848528	0.13	0.17	0.15	0.0282843	0.14	0.13	0.14	0.16	0.1425	0.0125831	0.13	0.13	0.13	0	0.06	0.1	0.03	0.04	0.0575	0.030957	0.19	0.3	0.245	0.0777817
	Average	0.33	0.369167	0.349583	0.027695	0.174167	0.194167	0.184167	0.0141421	0.204167	0.185	0.191667	0.195833	0.194167	0.00802196	0.166667	0.13	0.148333	0.0259272	0.0366667	0.0433333	0.0408333	0.0408333	0.0404167	0.00276385	0.22	0.246667	0.233333	0.0188562
Mtm1-2	1	0.42	0.51	0.465	0.0636396	0.54	0.42	0.48	0.0848528	0.45	0.46	0.37	0.45	0.4325	0.0419325	0.33	0.22	0.275	0.0777817	0.08	0.12	0	0.14	0.085	0.0619139	0.36	0.39	0.375	0.0212132
	2-4	0.5	0.38	0.44	0.0848528	0.53	0.31	0.42	0.155563	0.4	0.34	0.33	0.46	0.3825	0.060208	0.25	0.16	0.205	0.0636396	0.05	0.06	0.05	0.08	0.06	0.0141421	0.27	0.27	0.27	0
	5-6	0.33	0.33	0.33	0	0.33	0.26	0.295	0.0494975	0.26	0.24	0.21	0.35	0.265	0.0602771	0.17	0.14	0.155	0.0212132	0.04	0.05	0.04	0.02	0.0375	0.0125831	0.16	0.22	0.19	0.0424264
	7-8	0.2	0.34	0.27	0.0989949	0.27	0.21	0.24	0.0424264	0.28	0.21	0.19	0.35	0.2575	0.0727438	0.14	0.13	0.135	0.00707107	0.1	0.09	0.11	0.06	0.09	0.0216025	0.15	0.19	0.17	0.0282843
	9	0.3	0.26	0.28	0.0282843	0.2	0.19	0.195	0.00707107	0.22	0.14	0.22	0.25	0.2075	0.0471699	0.14	0.07	0.105	0.0494975	0.09	0.08	0.1	0.08	0.0875	0.00957427	0.24	0.15	0.195	0.0636396
	10	0.43	0.38	0.405	0.0353553	0.11	0.05	0.08	0.0424264	0.28	0.1	0.15	0.1	0.1575	0.085	0	0.02	0.01	0.0141421	0.05	0	0.07	0	0.03	0.0355903	0.11	0.21	0.16	0.0707107
	11	0.42	0.51	0.465	0.0636396	0.54	0.42	0.48	0.0848528	0.45	0.46	0.37	0.45	0.4325	0.0419325	0.33	0.22	0.275	0.0777817	0.08	0.12	0	0.14	0.085	0.0619139	0.36	0.39	0.375	0.0212132
	12	0.33	0.34	0.335	0.00707107	0.33	0.23	0.28	0.0707107	0.29	0.28	0.22	0.32	0.2775	0.0419325	0.15	0.13	0.14	0.0141421	0.09	0.06	0.09	0.02	0.065	0.0331662	0.2	0.24	0.22	0.0282843
	13-14	0.23	0.36	0.295	0.0919239	0.43	0.35	0.39	0.0565685	0.34	0.23	0.31	0.41	0.3225	0.0745542	0.17	0.15	0.16	0.0141421	0.09	0.13	0.11	0.15	0.12	0.0258199	0.24	0.18	0.21	0.0424264
	15	---	---	---	---	---	---	---	---	---	---	---	---	---	---	---	---	---	---	---	---	---	---	---	---	---	---	---	---
	16-17	---	---	---	---	---	---	---	---	---	---	---	---	---	---	---	---	---	---	---	---	---	---	---	---	---	---	---	---
	18	0.02	0.18	0.1	0.113137	0.16	0.1	0.13	0.0424264	0.23	0.16	0.15	0.31	0.2125	0.0741058	0.09	0.05	0.07	0.0282843	0.03	0.08	0.06	0.02	0.0475	0.0275379	0.11	0.13	0.12	0.0141421
	19	0.23	0.42	0.325	0.13435	0.31	0.28	0.295	0.0212132	0.17	0.19	0.09	0.17	0.155	0.0443471	0.16	0.06	0.11	0.0707107	0.06	0.08	0	0	0.035	0.0412311	0.14	0.21	0.175	0.0494975
	Average	0.31	0.364545	0.337273	0.0385695	0.340909	0.256364	0.298636	0.0597827	0.306364	0.255455	0.237273	0.329091	0.282045	0.0428809	0.175455	0.122727	0.149091	0.0372838	0.0690909	0.0790909	0.0572727	0.0645455	0.0675	0.00913248	0.212727	0.234545	0.223636	0.0154278
Pnck	1	0.09	0.08	0.085	0.00707107	0.09	0.13	0.11	0.0282843	0.12	0.19	0.18	0.17	0.165	0.0310913	0.12	0.07	0.095	0.0353553	0.02	0.02	0.01	0.03	0.02	0.00816497	0.16	0.15	0.155	0.00707107
	2-6	0.32	0.35	0.335	0.0212132	0.21	0.22	0.215	0.00707107	0.26	0.23	0.23	0.22	0.235	0.0173205	0.19	0.12	0.155	0.0494975	0.05	0.06	0.08	0.05	0.06	0.0141421	0.21	0.23	0.22	0.0141421
	7	0.37	0.42	0.395	0.0353553	0.26	0.52	0.39	0.183848	0.27	0.34	0.29	0.34	0.31	0.0355903	0.2	0.15	0.175	0.0353553	0.07	0.07	0.01	0.02	0.0425	0.0320156	0.39	0.39	0.39	0
	8-10	0.38	0.36	0.37	0.0141421	0.23	0.23	0.23	0	0.26	0.23	0.25	0.22	0.24	0.0182574	0.21	0.18	0.195	0.0212132	0.09	0.07	0.07	0.08	0.0775	0.00957427	0.24	0.22	0.23	0.0141421
	11-22	---	---	---	---	---	---	---	---	---	---	---	---	---	---	---	---	---	---	---	---	---	---	---	---	---	---	---	---
	23	0.37	0.42	0.395	0.0353553	0.26	0.52	0.39	0.183848	0.27	0.34	0.29	0.34	0.31	0.0355903	0.2	0.15	0.175	0.0353553	0.07	0.07	0.01	0.02	0.0425	0.0320156	0.39	0.39	0.39	0
	24-26	0.3	0.32	0.31	0.0141421	0.23	0.26	0.245	0.0212132	0.28	0.26	0.24	0.24	0.255	0.0191485	0.2	0.18	0.19	0.0141421	0.11	0.13	0.09	0.13	0.115	0.0191485	0.24	0.21	0.225	0.0212132
	27	0.18	0.2	0.19	0.0141421	0.22	0.21	0.215	0.00707107	0.27	0.2	0.26	0.24	0.2425	0.030957	0.17	0.07	0.12	0.0707107	0.07	0.07	0.1	0.13	0.0925	0.0287228	0.2	0.22	0.21	0.0141421
	Average	0.287143	0.307143	0.297143	0.0141421	0.214286	0.298571	0.256429	0.059599	0.247143	0.255714	0.248571	0.252857	0.251071	0.00393398	0.184286	0.131429	0.157857	0.0373756	0.0685714	0.07	0.0528571	0.0657143	0.0642857	0.00782461	0.261429	0.258571	0.26	0.00202031
Pgk1	1	0.04	0.02	0.03	0.0141421	0.01	0.05	0.03	0.0282843	0.11	0.09	0.08	0.08	0.09	0.0141421	0.01	0.13	0.07	0.0848528	0.06	0.02	0.03	0.15	0.065	0.0591608	0.15	0.16	0.155	0.00707107
	2	0.17	0.14	0.155	0.0212132	0.13	0.31	0.22	0.127279	0.14	0.27	0.23	0.3	0.235	0.0695222	0.07	0.16	0.115	0.0636396	0.1	0.17	0.1	0.04	0.1025	0.0531507	0.31	0.32	0.315	0.00707107
	3	0.17	0.32	0.245	0.106066	0.24	0.29	0.265	0.0353553	0.31	0.27	0.14	0.29	0.2525	0.0767572	0.27	0.08	0.175	0.13435	0.12	0.11	0.13	0.02	0.095	0.0506623	0.25	0.26	0.255	0.00707107
	4	0.29	0.01	0.15	0.19799	0.13	0.23	0.18	0.0707107	0.16	0.2	0.13	0.18	0.1675	0.0298608	0.24	0.12	0.18	0.0848528	0.1	0.09	0.1	0.06	0.0875	0.0189297	0.15	0.12	0.135	0.0212132
	5	0.13	0.36	0.245	0.162635	0.06	0.28	0.17	0.155563	0.12	0.18	0.15	0.11	0.14	0.0316228	0.06	0.15	0.105	0.0636396	0.02	0.01	0.09	0.02	0.035	0.0369685	0.08	0.1	0.09	0.0141421
	6	0.14	0.01	0.075	0.0919239	0.12	0.07	0.095	0.0353553	0.16	0.22	0.14	0.04	0.14	0.0748331	0.02	0.13	0.075	0.0777817	0.03	0.01	0.06	0.01	0.0275	0.0236291	0.15	0.14	0.145	0.00707107
	7	0.32	0.45	0.385	0.0919239	0.17	0.31	0.24	0.0989949	0.33	0.4	0.39	0.43	0.3875	0.0419325	0.07	0.1	0.085	0.0212132	0.09	0.12	0.08	0.03	0.08	0.0374166	0.34	0.3	0.32	0.0282843
	8	0.19	0.45	0.32	0.183848	0.1	0.25	0.175	0.106066	0.23	0.14	0.36	0.52	0.3125	0.165202	0.15	0.09	0.12	0.0424264	0.07	0.11	0.12	0.02	0.08	0.0454606	0.21	0.23	0.22	0.0141421
	9	0.17	0.14	0.155	0.0212132	0.13	0.31	0.22	0.127279	0.14	0.27	0.23	0.3	0.235	0.0695222	0.07	0.16	0.115	0.0636396	0.1	0.17	0.1	0.04	0.1025	0.0531507	0.31	0.32	0.315	0.00707107
	10-13	---	---	---	---	---	---	---	---	---	---	---	---	---	---	---	---	---	---	---	---	---	---	---	---	---	---	---	---
	Average	0.18	0.211111	0.195556	0.0219989	0.121111	0.233333	0.177222	0.0793531	0.188889	0.226667	0.205556	0.25	0.217778	0.0264653	0.106667	0.124444	0.115556	0.0125708	0.0766667	0.09	0.09	0.0433333	0.075	0.0220269	0.216667	0.216667	0.216667	0
Nup62cl	1	0.29	0.46	0.375	0.120208	0.44	0.42	0.43	0.0141421	0.48	0.47	0.53	0.37	0.4625	0.0670199	0.31	0.34	0.325	0.0212132	0.03	0.01	0.02	0.1	0.04	0.0408248	0.4	0.42	0.41	0.0141421
	2	0.35	0.42	0.385	0.0494975	0.91	0.39	0.65	0.367696	0.52	0.45	0.63	0.41	0.5025	0.0963933	0.39	0.39	0.39	0	0.04	0.03	0.09	0.08	0.06	0.0294392	0.5	0.41	0.455	0.0636396
	3-5	---	---	---	---	---	---	---	---	---	---	---	---	---	---	---	---	---	---	---	---	---	---	---	---	---	---	---	---
	6	---	---	---	---	---	---	---	---	---	---	---	---	---	---	---	---	---	---	---	---	---	---	---	---	---	---	---	---
	7-8	0.4	0.44	0.42	0.0282843	0.38	0.44	0.41	0.0424264	0.48	0.43	0.42	0.38	0.4275	0.0411299	0.31	0.42	0.365	0.0777817	0.03	0.03	0.03	0.02	0.0275	0.005	0.39	0.38	0.385	0.00707107
	9	---	---	---	---	---	---	---	---	---	---	---	---	---	---	---	---	---	---	---	---	---	---	---	---	---	---	---	---
	10	0.24	0.33	0.285	0.0636396	0.31	0.21	0.26	0.0707107	0.23	0.31	0.24	0.23	0.2525	0.0386221	0.26	0.26	0.26	0	0.08	0.17	0.15	0.07	0.1175	0.0499166	0.31	0.25	0.28	0.0424264
	11	0.48	0.42	0.45	0.0424264	0.49	0.45	0.47	0.0282843	0.48	0.46	0.51	0.37	0.455	0.0602771	0.35	0.37	0.36	0.0141421	0.04	0.04	0.06	0.05	0.0475	0.00957427	0.47	0.41	0.44	0.0424264
	12	---	---	---	---	---	---	---	---	---	---	---	---	---	---	---	---	---	---	---	---	---	---	---	---	---	---	---	---
	13	0.51	0.5	---	---	---	---	---	---	---	---	0.52	0.18	0.35	0.240416	0.31	0.26	---	---	0	0	---	0	0	0	0.49	0.46	---	---
	14	0.11	0.4	0.255	0.205061	0.27	0.25	0.26	0.0141421	---	0.37	0.52	0.23	0.373333	0.145029	0.11	0.27	0.19	0.113137	0	0.04	---	0.05	0.03	0.0264575	0.39	0.21	0.3	0.127279
	15	0.33	0.32	0.325	0.00707107	0.31	0.34	0.325	0.0212132	0.34	0.37	0.39	0.26	0.34	0.0571548	0.34	0.27	0.305	0.0494975	0.04	0.09	0.12	0.06	0.0775	0.035	0.36	0.33	0.345	0.0212132
	16-17	0.15	0.36	0.255	0.148492	0.17	0.24	0.205	0.0494975	0.23	0.21	0.17	0.19	0.2	0.0258199	0.14	0.15	0.145	0.00707107	0.03	0.03	0.06	0.05	0.0425	0.015	0.16	0.17	0.165	0.00707107
	18	0.33	0.56	0.445	0.162635	0.36	0.36	0.36	0	0.45	0.39	0.48	0.36	0.42	0.0547723	0.22	0.25	0.235	0.0212132	0.04	0.03	0.07	0.04	0.045	0.0173205	0.32	0.36	0.34	0.0282843
	19	0.48	0.45	0.465	0.0212132	0.43	0.57	0.5	0.0989949	0.57	0.52	0.58	0.39	0.515	0.0873689	0.49	0.33	0.41	0.113137	0	0.02	0.02	0	0.01	0.011547	0.54	0.48	0.51	0.0424264
	20-32	0.18	0.16	0.17	0.0141421	0.17	0.18	0.175	0.00707107	0.15	0.17	0.14	0.13	0.1475	0.0170783	0.23	0.22	0.225	0.00707107	0.08	0.1	0.11	0.07	0.09	0.0182574	0.15	0.17	0.16	0.0141421
	21	0.18	0.42	0.3	0.169706	0.19	0.36	0.275	0.120208	---	0.42	0.6	0.23	0.416667	0.185023	0.22	0.14	0.18	0.0565685	0	0.01	---	0.05	0.03	0.0264575	0.4	0.27	0.335	0.0919239
	22	0.48	0.8	0.64	0.226274	0.4	0.38	0.39	0.0141421	0.54	0.48	0.48	0.39	0.4725	0.0618466	0.29	0.32	0.305	0.0212132	0.02	0	0.05	0.03	0.025	0.0208167	0.37	0.32	0.345	0.0353553
	23	0.54	0.27	0.405	0.190919	0.38	0.36	0.37	0.0141421	0.5	0.37	0.59	0.26	0.43	0.144914	0.17	0.36	0.265	0.13435	0	0.03	0	0	0.0075	0.015	0.54	0.42	0.48	0.0848528
	24-25	0.43	0.5	0.465	0.0494975	0.46	0.38	0.42	0.0565685	0.45	0.51	0.53	0.39	0.47	0.0632456	0.35	0.4	0.375	0.0353553	0.05	0.17	0.19	0.1	0.1275	0.0644851	0.42	0.37	0.395	0.0353553
	26-27	0.46	0.42	0.44	0.0282843	0.51	0.54	0.525	0.0212132	0.58	0.55	0.51	0.5	0.535	0.0369685	0.5	0.46	0.48	0.0282843	0.16	0.16	0.16	0.14	0.155	0.01	0.53	0.54	0.535	0.00707107
	28-29	0.44	0.3	0.37	0.0989949	0.39	0.43	0.41	0.0282843	0.42	0.52	0.43	0.34	0.4275	0.0736546	0.39	0.42	0.405	0.0212132	0.08	0.13	0.12	0.17	0.125	0.0369685	0.41	0.39	0.4	0.0141421
	30-31	0.45	0.47	0.46	0.0141421	0.46	0.47	0.465	0.00707107	0.47	0.38	0.53	0.4	0.445	0.0685565	0.37	0.43	0.4	0.0424264	0.06	0.07	0.13	0.08	0.085	0.0310913	0.43	0.36	0.395	0.0494975
	32	0.3	0.5	0.4	0.141421	0.19	0.16	0.175	0.0212132	0.26	0.23	0.27	0.25	0.2525	0.0170783	0.15	0.2	0.175	0.0353553	0.03	0.04	0.05	0.03	0.0375	0.00957427	0.18	0.19	0.185	0.00707107
	Average	0.3565	0.425	0.39075	0.0484368	0.38	0.364737	0.372368	0.0107927	0.420588	0.400526	0.4535	0.313	0.396904	0.0600473	0.295	0.313	0.304	0.0127279	0.0405	0.06	0.0841176	0.0595	0.0610294	0.0178692	0.388	0.3455	0.36675	0.030052

## Sheet: Figure 6C
SampleID	CpGSite	Fwt 1	Fwt 2	Fwt 3	Fwt Av	Fwt StDev	Fmut 1	Fmut 2	Fmut 3	Fmut Av	Fmut StDev	Mwt 1	Mwt 2	Mwt 3	Mwt Av	Mwt StDev	Mmut 1	Mmut 2	Mmut 3	Mmut Av	Mmut StDev
Hprt	1	0.1	0.19	0.12	0.136667	0.0472582	0.06	0.01	0.02	0.03	0.0264575	0.03	0.02	0.01	0.02	0.01	0.01	0.01	0.01	0.01	0
	2	0.1	0.14	0.12	0.12	0.02	0.02	0	0.01	0.01	0.01	0.01	0.02	0	0.01	0.01	0.01	0	0.01	0.00666667	0.0057735
	3	0.2	0.24	0.17	0.203333	0.0351188	0.02	0.02	0.01	0.0166667	0.0057735	0.01	0.02	0.01	0.0133333	0.0057735	0.02	0	0.01	0.01	0.01
	4-6	0.32	0.4	0.26	0.326667	0.0702377	0.05	0.04	0.04	0.0433333	0.0057735	0.04	0.04	0.03	0.0366667	0.0057735	0.03	0.02	0.03	0.0266667	0.0057735
	7-10	0.25	0.31	0.2	0.253333	0.0550757	0.07	0.05	0.06	0.06	0.01	0.07	0.04	0.04	0.05	0.0173205	0.04	0.08	0.03	0.05	0.0264575
	11-12	---	0.57	---	0.57	---	0.02	0	0.03	0.0166667	0.0152753	0.02	0	0.01	0.01	0.01	0.02	0.01	0	0.01	0.01
	13	0.24	0.26	0.23	0.243333	0.0152753	0.13	0.13	0.11	0.123333	0.011547	0.08	0.11	0.06	0.0833333	0.0251661	0.06	0.08	0.08	0.0733333	0.011547
	14-15	0.16	0.21	0.16	0.176667	0.0288675	0.02	0.01	0.01	0.0133333	0.0057735	0.01	0.01	0.01	0.01	0	0.01	0	0.01	0.00666667	0.0057735
	16	0.14	0.1	0.09	0.11	0.0264575	0.01	0	0	0.00333333	0.0057735	0	0.01	0	0.00333333	0.0057735	0	0	0	0	0
	17	0.15	0.16	0.19	0.166667	0.0208167	0.08	0.08	0.09	0.0833333	0.0057735	0.08	0.1	0.06	0.08	0.02	0.05	0.06	0.06	0.0566667	0.0057735
	18	0.29	0.31	0.27	0.29	0.02	0.07	0.08	0.07	0.0733333	0.0057735	0.07	0.06	0.04	0.0566667	0.0152753	0.05	0.07	0.03	0.05	0.02
	19	---	---	---	---	---	---	---	---	---	---	---	---	---	---	---	---	---	---	---	---
	20	0.35	0.38	0.31	0.346667	0.0351188	0.14	0.1	0.13	0.123333	0.0208167	0.05	0.06	0.05	0.0533333	0.0057735	0.03	0.02	0.03	0.0266667	0.0057735
	Average	0.209091	0.2725	0.192727	0.224773	0.042135	0.0575	0.0433333	0.0483333	0.0497222	0.00718473	0.0391667	0.0408333	0.0266667	0.0355556	0.00774298	0.0275	0.0291667	0.025	0.0272222	0.00209718
Mtm1-1	1	0.37	0.45	0.39	0.403333	0.0416333	0.21	0.2	0.2	0.203333	0.0057735	0.16	---	0.06	0.11	0.0707107	0.08	0.11	0.08	0.09	0.0173205
	2-4	0.58	0.6	0.51	0.563333	0.0472582	0.25	0.22	0.28	0.25	0.03	0.14	0.05	0.09	0.0933333	0.0450925	0.09	0.12	0.1	0.103333	0.0152753
	5-6	0.45	0.41	0.36	0.406667	0.0450925	0.22	0.24	0.22	0.226667	0.011547	0.12	0.07	0.08	0.09	0.0264575	0.08	0.09	0.04	0.07	0.0264575
	7-8	---	0.58	0.58	0.58	0	0.42	0.38	0.44	0.413333	0.0305505	0.4	0.18	0.25	0.276667	0.112398	0.3	0.36	0.3	0.32	0.034641
	9	0.1	0.45	0.51	0.353333	0.221435	0.2	0.27	0.38	0.283333	0.0907377	0.31	0.14	0.42	0.29	0.141067	0.23	0.24	0.29	0.253333	0.0321455
	10	---	---	---	---	---	0.07	0.14	0	0.07	0.07	0	0.01	---	0.005	0.00707107	---	0.09	0	0.045	0.0636396
	11	0.37	0.45	0.39	0.403333	0.0416333	0.21	0.2	0.2	0.203333	0.0057735	0.16	---	0.06	0.11	0.0707107	0.08	0.11	0.08	0.09	0.0173205
	12	0.3	0.33	0.35	0.326667	0.0251661	0.24	0.21	0.24	0.23	0.0173205	0.18	0.09	0.09	0.12	0.0519615	0.06	0.17	0.07	0.1	0.0608276
	13-14	0.45	0.45	0.38	0.426667	0.0404145	0.28	0.27	0.27	0.273333	0.0057735	0.15	0.1	0.11	0.12	0.0264575	0.12	0.14	0.11	0.123333	0.0152753
	15	---	---	---	---	---	---	---	---	---	---	---	---	---	---	---	---	---	---	---	---
	16-17	---	---	---	---	---	---	---	---	---	---	---	---	---	---	---	---	---	---	---	---
	18	0.13	0.22	0.08	0.143333	0.070946	0.13	0.11	0.11	0.116667	0.011547	0	0	---	0	0	0.01	0.05	0.02	0.0266667	0.0208167
	19	0.17	0.22	0.21	0.2	0.0264575	0.12	0.16	0.11	0.13	0.0264575	0	0	---	0	0	0.03	0	0	0.01	0.0173205
	20	0.98	0.79	0.43	0.733333	0.279344	0.46	0.52	0.49	0.49	0.03	---	0.24	---	0.24	---	0.1	---	0.18	0.14	0.0565685
	21	0.4	0.37	0.26	0.343333	0.0737111	0.2	0.19	0.25	0.213333	0.0321455	0.09	0.08	---	0.085	0.00707107	0.06	0.09	0.08	0.0766667	0.0152753
	22	0.5	0.43	0.4	0.443333	0.051316	0.29	0.3	0.31	0.3	0.01	0.14	0.09	---	0.115	0.0353553	0.1	0.08	0.1	0.0933333	0.011547
	23	0.31	0.33	0.27	0.303333	0.0305505	0.24	0.2	0.27	0.236667	0.0351188	0.15	0.14	---	0.145	0.00707107	0.13	0.14	0.14	0.136667	0.0057735
	24	0.56	0.47	0.4	0.476667	0.0802081	0.43	0.38	0.43	0.413333	0.0288675	0.15	0.16	---	0.155	0.00707107	0.2	0.19	0.15	0.18	0.0264575
	25	0.65	0.63	0.43	0.57	0.121655	0.54	0.59	0.45	0.526667	0.070946	0.35	0.38	---	0.365	0.0212132	0.3	0.58	0.35	0.41	0.149332
	26	---	---	---	---	---	---	---	---	---	---	---	---	---	---	---	---	---	---	---	---
	27	---	---	---	---	---	---	---	---	---	---	---	---	---	---	---	---	---	---	---	---
	28	---	---	---	---	---	---	---	---	---	---	---	---	---	---	---	---	---	---	---	---
	Average	0.421333	0.44875	0.371875	0.413986	0.0389606	0.265294	0.269412	0.273529	0.269412	0.00411765	0.15625	0.115333	0.145	0.138861	0.0211378	0.123125	0.16	0.122941	0.135355	0.0213431
Ndufa1	1	---	---	---	---	---	---	---	---	---	---	---	---	---	---	---	---	---	---	---	---
	2	---	0.2	---	0.2	---	0.02	0.08	0.02	0.04	0.034641	0.05	---	0	0.025	0.0353553	0	---	0	0	---
	3	---	---	---	---	---	---	0.28	0.02	0.15	0.183848	---	---	---	---	---	---	---	---	---	---
	4	0.41	0.45	0.34	0.4	0.0556776	0.11	0.1	0.1	0.103333	0.0057735	0.13	0.07	0.06	0.0866667	0.0378594	0.06	0.07	0.06	0.0633333	0.0057735
	5	0.42	0.43	0.53	0.46	0.0608276	0.12	0.11	0.19	0.14	0.043589	0.12	0.11	0.07	0.1	0.0264575	0.06	0.09	0.1	0.0833333	0.0208167
	6	0.41	0.45	0.34	0.4	0.0556776	0.11	0.1	0.1	0.103333	0.0057735	0.13	0.07	0.06	0.0866667	0.0378594	0.06	0.07	0.06	0.0633333	0.0057735
	7-9	0.42	0.47	0.48	0.456667	0.0321455	0.06	0.06	0.02	0.0466667	0.023094	0.06	0.02	0.02	0.0333333	0.023094	0.05	0.05	0.03	0.0433333	0.011547
	10-11	0.59	0.59	0.63	0.603333	0.023094	0.1	0.07	0.04	0.07	0.03	0.06	0.07	0.05	0.06	0.01	0.05	0.1	0.03	0.06	0.0360555
	12	0.3	0.37	0.4	0.356667	0.051316	0.16	0.17	0.14	0.156667	0.0152753	0.15	0.15	0.13	0.143333	0.011547	0.12	0.13	0.13	0.126667	0.0057735
	13	---	---	---	---	---	---	---	---	---	---	---	---	---	---	---	---	---	---	---	---
	14	0.21	0.2	0.24	0.216667	0.0208167	0.04	0.04	0.09	0.0566667	0.0288675	0.05	0.05	0.03	0.0433333	0.011547	0.03	0.01	0.02	0.02	0.01
	15	---	0.2	---	0.2	---	0.02	0.08	0.02	0.04	0.034641	0.05	---	0	0.025	0.0353553	0	---	0	0	---
	16	---	0.52	0.51	0.515	0.00707107	0.17	0.27	0.11	0.183333	0.080829	0.16	0.27	0.16	0.196667	0.0635085	0.08	0.35	0.12	0.183333	0.145717
	17	0.51	0.37	0.38	0.42	0.0781025	0.06	0.05	0.1	0.07	0.0264575	0.04	0.06	0.04	0.0466667	0.011547	0.06	0.07	0.05	0.06	0.01
	18	---	0.52	0.51	0.515	0.00707107	0.17	0.27	0.11	0.183333	0.080829	0.16	0.27	0.16	0.196667	0.0635085	0.08	0.35	0.12	0.183333	0.145717
	19	---	0.52	0.51	0.515	0.00707107	0.17	0.27	0.11	0.183333	0.080829	0.16	0.27	0.16	0.196667	0.0635085	0.08	0.35	0.12	0.183333	0.145717
	20	---	---	---	---	---	0.08	0.03	0	0.0366667	0.0404145	0.17	0	0.08	0.0833333	0.085049	0.1	0	0	0.0333333	0.057735
	21	0.57	0.44	0.49	0.5	0.0655744	0.12	0.2	0.16	0.16	0.04	0.19	0.22	0.18	0.196667	0.0208167	0.04	0.25	0.09	0.126667	0.109697
	22	0.44	0.44	0.44	0.44	0	0.07	0.07	0.1	0.08	0.0173205	0.07	0.07	0.03	0.0566667	0.023094	0.05	0.03	0.03	0.0366667	0.011547
	23	0.49	0.49	0.47	0.483333	0.011547	0.03	0.03	0.05	0.0366667	0.011547	0.03	0.04	0.01	0.0266667	0.0152753	0.03	0.04	0.03	0.0333333	0.0057735
	24	0.69	0.69	0.78	0.72	0.0519615	0.15	0.2	0.24	0.196667	0.0450925	0.12	0.16	0.12	0.133333	0.023094	0.17	0.16	0.12	0.15	0.0264575
	25-26	---	0.33	---	0.33	---	0.02	0.02	0.05	0.03	0.0173205	0.04	0	0.03	0.0233333	0.0208167	0.05	---	---	0.05	---
	27-28	0.49	0.48	0.6	0.523333	0.0665833	0.07	0.08	0.1	0.0833333	0.0152753	0.08	0.05	0.05	0.06	0.0173205	0.04	0.06	0.05	0.05	0.01
	29-30	0.44	0.48	0.44	0.453333	0.023094	0.07	0.05	0.04	0.0533333	0.0152753	0.06	0.06	0.06	0.06	0	0.05	0.06	0.06	0.0566667	0.0057735
	31	---	---	---	---	---	---	---	---	---	---	---	---	---	---	---	---	---	---	---	---
	32	0.17	0.17	0.23	0.19	0.034641	0.02	0.04	0.02	0.0266667	0.011547	0.03	0.04	0.03	0.0333333	0.0057735	0.02	0.03	0.04	0.03	0.01
	Average	0.437333	0.419524	0.462222	0.439693	0.0214468	0.0881818	0.116087	0.083913	0.0960606	0.0174742	0.0959091	0.1025	0.0695455	0.0893182	0.0174379	0.0581818	0.119474	0.06	0.0792185	0.0348739
Maob	1-2	0.47	0.47	0.45	0.463333	0.011547	0.35	0.33	0.37	0.35	0.02	0.17	0.16	0.15	0.16	0.01	0.17	0.14	0.13	0.146667	0.0208167
	3	0.21	0.21	0.21	0.21	0	0.14	0.11	0.15	0.133333	0.0208167	0.06	0.04	0.04	0.0466667	0.011547	0.03	0.04	0.04	0.0366667	0.0057735
	4	0.25	0.23	0.25	0.243333	0.011547	0.15	0.13	0.18	0.153333	0.0251661	0.06	0.06	0.04	0.0533333	0.011547	0.04	0.05	0.05	0.0466667	0.0057735
	5-6	0.25	0.27	0.23	0.25	0.02	0.16	0.18	0.22	0.186667	0.0305505	0.07	0.03	0.04	0.0466667	0.0208167	0.05	0.05	0.04	0.0466667	0.0057735
	7	0.15	0.16	0.15	0.153333	0.0057735	0.08	0.09	0.08	0.0833333	0.0057735	0.04	0.04	0.01	0.03	0.0173205	0	0.03	0.03	0.02	0.0173205
	8-9	0.44	0.45	0.49	0.46	0.0264575	0.3	0.28	0.36	0.313333	0.0416333	0.16	0.15	0.11	0.14	0.0264575	0.13	0.13	0.1	0.12	0.0173205
	10	0.33	0.36	0.29	0.326667	0.0351188	0.18	0.17	0.13	0.16	0.0264575	0.08	0.08	0.07	0.0766667	0.0057735	0.26	0.05	0.04	0.116667	0.124231
	11-12	0.41	0.42	0.56	0.463333	0.083865	0.31	0.28	0.3	0.296667	0.0152753	0.16	0.15	0.1	0.136667	0.0321455	0.04	0.14	0.09	0.09	0.05
	13-15	---	---	---	---	---	---	---	---	---	---	---	---	---	---	---	---	---	---	---	---
	16	0.15	0.24	0.14	0.176667	0.0550757	0.07	0.1	0.08	0.0833333	0.0152753	0.02	0.04	0.02	0.0266667	0.011547	0.12	0.04	0.02	0.06	0.052915
	17	0.07	0.45	0.13	0.216667	0.204287	0.06	0.1	0.13	0.0966667	0.0351188	0.12	0.02	0.11	0.0833333	0.0550757	0.16	0.09	0.06	0.103333	0.051316
	Average	0.273	0.326	0.29	0.296333	0.0270617	0.18	0.177	0.2	0.185667	0.0125033	0.094	0.077	0.069	0.08	0.0127671	0.1	0.076	0.06	0.0786667	0.0201329
Nup62cl	1	0.5	0.43	0.41	0.446667	0.0472582	0.14	0.09	0.18	0.136667	0.0450925	0.04	0	0	0.0133333	0.023094	0.02	0	0.04	0.02	0.02
	2	---	---	---	---	---	---	0.08	---	0.08	---	0.03	0.05	---	0.04	0.0141421	---	---	---	---	---
	3-4	---	---	---	---	---	---	---	---	---	---	---	---	---	---	---	---	---	---	---	---
	6	---	---	---	---	---	---	---	---	---	---	---	---	---	---	---	---	---	---	---	---
	7-8	0.53	---	0.51	0.52	0.0141421	0.16	0.12	0.32	0.2	0.10583	0.03	0.05	0.01	0.03	0.02	0.01	0	0.02	0.01	0.01
	9	---	---	---	---	---	---	---	---	---	---	---	---	---	---	---	---	---	---	---	---
	10	0.37	0.3	0.26	0.31	0.0556776	0.17	0.13	0.27	0.19	0.072111	0.13	0.09	0.08	0.1	0.0264575	0.07	0.1	0.11	0.0933333	0.0208167
	11	0.47	0.41	0.37	0.416667	0.0503322	0.19	0.16	0.3	0.216667	0.0737111	0.06	0.07	0.1	0.0766667	0.0208167	0.05	0.06	0.04	0.05	0.01
	12	---	---	---	---	---	---	---	---	---	---	---	---	---	---	---	---	---	---	---	---
	13	---	---	---	---	---	---	---	---	---	---	---	---	---	---	---	---	---	---	---	---
	14	---	---	---	---	---	0.09	0.04	0.02	0.05	0.0360555	0.03	0	0.02	0.0166667	0.0152753	0	0	---	0	0
	15	0.61	0.73	0.64	0.66	0.06245	0.27	0.19	0.2	0.22	0.043589	0.17	0.09	0.11	0.123333	0.0416333	0.13	0.14	0.27	0.18	0.0781025
	16-17	0.27	0.32	0.15	0.246667	0.0873689	0.2	0.16	0.22	0.193333	0.0305505	0.08	0.08	0.05	0.07	0.0173205	0.1	0.11	0.05	0.0866667	0.0321455
	18	0.38	0.38	0.43	0.396667	0.0288675	0.17	0.11	0.12	0.133333	0.0321455	0.04	0.08	0.03	0.05	0.0264575	0.1	0.02	0.06	0.06	0.04
	19	0.6	---	---	0.6	---	0.2	0.09	0.19	0.16	0.0608276	0.04	0	0.02	0.02	0.02	0.03	0	---	0.015	0.0212132
	20	0.42	0.34	0.38	0.38	0.04	0.27	0.27	0.25	0.263333	0.011547	0.11	0.09	0.1	0.1	0.01	0.06	0.08	0.1	0.08	0.02
	21	---	---	---	---	---	---	0	---	0	---	0	0.03	---	0.015	0.0212132	---	---	---	---	---
	22	0.51	0.48	---	0.495	0.0212132	0.15	0.08	0.08	0.103333	0.0404145	0.01	0.01	0.04	0.02	0.0173205	0.03	0.02	---	0.025	0.00707107
	23	0.42	---	---	0.42	---	0.07	0.2	0.07	0.113333	0.0750555	0.01	0	0	0.00333333	0.0057735	0	---	---	0	---
	24-25	0.61	0.73	0.64	0.66	0.06245	0.27	0.19	0.2	0.22	0.043589	0.17	0.09	0.11	0.123333	0.0416333	0.13	0.14	0.27	0.18	0.0781025
	26-27	0.42	0.34	0.38	0.38	0.04	0.27	0.27	0.25	0.263333	0.011547	0.11	0.09	0.1	0.1	0.01	0.06	0.08	0.1	0.08	0.02
	28-29	0.59	0.64	0.5	0.576667	0.070946	0.39	0.3	0.3	0.33	0.0519615	0.19	0.17	0.15	0.17	0.02	0.2	0.23	0.26	0.23	0.03
	30-31	0.62	0.6	0.61	0.61	0.01	0.39	0.3	0.44	0.376667	0.070946	0.13	0.19	0.12	0.146667	0.0378594	0.21	0.14	0.14	0.163333	0.0404145
	32	0.17	0.17	0.11	0.15	0.034641	0.07	0.05	0.05	0.0566667	0.011547	0.07	0.04	0.03	0.0466667	0.0208167	0.03	0.05	0	0.0266667	0.0251661
	Average	0.468125	0.451538	0.414615	0.44476	0.0273913	0.204118	0.148947	0.203529	0.185531	0.0316841	0.0763158	0.0642105	0.0629412	0.0678225	0.00738274	0.0723529	0.073125	0.112308	0.0859285	0.0228483
Nlgn3	1-2	0.28	0.32	0.3	0.3	0.02	0.28	0.21	0.22	0.236667	0.0378594	0.09	0.09	0.1	0.0933333	0.0057735	0.09	0.04	0.1	0.0766667	0.0321455
	3-4	0.4	0.44	0.19	0.343333	0.134288	0.17	0.26	0.31	0.246667	0.070946	0.13	0.13	0.11	0.123333	0.011547	0.09	0.1	0.09	0.0933333	0.0057735
	5-6	---	0.37	---	0.37	---	---	0.17	0.1	0.135	0.0494975	0.08	0.12	0.17	0.123333	0.0450925	0.12	0.25	---	0.185	0.0919239
	7-10	---	---	---	---	---	---	---	---	---	---	---	---	---	---	---	---	---	---	---	---
	11	0.31	0.44	0.18	0.31	0.13	0.1	0.15	0.14	0.13	0.0264575	0.07	0.05	0.03	0.05	0.02	0	0	0.03	0.01	0.0173205
	12	0.27	0.3	0.21	0.26	0.0458258	0.11	0.08	0.13	0.106667	0.0251661	0.02	0.03	0.02	0.0233333	0.0057735	0.02	0.03	0	0.0166667	0.0152753
	13-14	0.3	0.42	0.23	0.316667	0.0960902	0.1	0.16	0.13	0.13	0.03	0.03	0.03	0.04	0.0333333	0.0057735	0.03	0.02	0.07	0.04	0.0264575
	15	---	0.38	---	0.38	---	0	0.17	0.17	0.113333	0.0981495	0.08	0.07	0.14	0.0966667	0.0378594	0.06	0.13	0.07	0.0866667	0.0378594
	16	---	---	---	---	---	---	---	---	---	---	---	---	---	---	---	---	---	---	---	---
	17	0.25	0.36	0.2	0.27	0.0818535	0.14	0.15	0.16	0.15	0.01	0.05	0.05	0.05	0.05	8.49837e-18	0.07	0.07	0.09	0.0766667	0.011547
	18	0.26	0.32	0.25	0.276667	0.0378594	0.09	0.16	0.2	0.15	0.0556776	0.1	0.07	0.05	0.0733333	0.0251661	0.06	0.07	0.05	0.06	0.01
	19-20	0.71	0.6	0.5	0.603333	0.10504	0.52	0.55	0.95	0.673333	0.240069	0.44	0.18	0.42	0.346667	0.144684	0.45	0.4	0.45	0.433333	0.0288675
	Average	0.3475	0.395	0.2575	0.333333	0.0698361	0.167778	0.206	0.251	0.208259	0.0416571	0.109	0.082	0.113	0.101333	0.0168622	0.099	0.111	0.105556	0.105185	0.00600857
Pnck	1	0.16	0.19	0.13	0.16	0.03	0.08	0.07	0.1	0.0833333	0.0152753	0.04	0.04	0.03	0.0366667	0.0057735	0.02	0.03	---	0.025	0.00707107
	2-6	0.52	0.6	0.37	0.496667	0.116762	0.34	0.33	0.32	0.33	0.01	0.22	0.16	0.14	0.173333	0.0416333	0.12	0.12	---	0.12	0
	7	0.39	---	0.02	0.205	0.26163	0.07	0.06	0	0.0433333	0.0378594	0.09	0	0	0.03	0.0519615	0	0.06	---	0.03	0.0424264
	8-10	0.48	0.51	0.32	0.436667	0.102144	0.27	0.24	0.22	0.243333	0.0251661	0.16	0.17	0.15	0.16	0.01	0.11	0.14	---	0.125	0.0212132
	11-22	---	---	---	---	---	---	---	---	---	---	---	---	---	---	---	---	---	---	---	---
	23	0.39	---	0.02	0.205	0.26163	0.07	0.06	0	0.0433333	0.0378594	0.09	0	0	0.03	0.0519615	0	0.06	---	0.03	0.0424264
	24-26	0.49	0.54	0.41	0.48	0.0655744	0.37	0.27	0.43	0.356667	0.080829	0.31	0.23	0.23	0.256667	0.046188	0.27	0.23	---	0.25	0.0282843
	27	0.19	0.23	0.14	0.186667	0.0450925	0.18	0.14	0.15	0.156667	0.0208167	0.09	0.08	0.07	0.08	0.01	0.06	0.06	---	0.06	0
	Average	0.374286	0.414	0.201429	0.329905	0.113022	0.197143	0.167143	0.174286	0.179524	0.0156709	0.142857	0.0971429	0.0885714	0.109524	0.0291839	0.0828571	0.1	---	0.0914286	0.0121218

## Sheet: Figure 6D
SampleID	CpGSite	Fwt1-1	Fwt1-2	Fwt1-3	Fwt1 Av	Fwt1 StDev	Fwt2-1	Fwt2-2	Fwt2-3	Fwt2 Av	Fwt2 StDev	Fmut1-1	Fmut1-2	Fmut1-3	Fmut1 Av	Fmut1 StDev	Fmut2-1	Fmut2-2	Fmut2-3	Fmut2 Av	Fmut2 StDev
Hprt	1	0.3	0.25	0.28	0.276667	0.0251661	0.17	0.63	0.45	0.416667	0.231805	0.05	0.03	0.01	0.03	0.02	0.04	0.03	0.02	0.03	0.01
	2	0.13	0.2	0.2	0.176667	0.0404145	0.17	0.37	0.28	0.273333	0.100167	0.02	0.02	0.03	0.0233333	0.0057735	0.01	0.03	0	0.0133333	0.0152753
	3	0.36	0.42	0.4	0.393333	0.0305505	0.27	0.45	0.34	0.353333	0.0907377	0	0.03	0.02	0.0166667	0.0152753	0.04	0.03	0.01	0.0266667	0.0152753
	4-6	0.41	0.56	0.42	0.463333	0.083865	0.38	0.71	0.47	0.52	0.170587	0.06	0.07	0.04	0.0566667	0.0152753	0.05	0.04	0.05	0.0466667	0.0057735
	7-10	0.46	0.62	0.45	0.51	0.0953939	0.33	0.75	0.58	0.553333	0.211266	0.1	0.09	0.04	0.0766667	0.0321455	0.07	0.06	0.08	0.07	0.01
	11-12	0.56	0.63	0.4	0.53	0.117898	0.44	0.76	0.57	0.59	0.160935	0.03	0.03	0	0.02	0.0173205	0.03	0.05	0.02	0.0333333	0.0152753
	13	0.42	0.56	0.41	0.463333	0.083865	0.37	0.65	0.53	0.516667	0.140475	0.15	0.12	0.1	0.123333	0.0251661	0.12	0.13	0.1	0.116667	0.0152753
	14-15	0.04	0.31	0.25	0.2	0.141774	0.22	0.56	0.35	0.376667	0.171561	0.04	0.02	0.01	0.0233333	0.0152753	0.01	0.02	0.02	0.0166667	0.0057735
	16	0.21	0.28	0.22	0.236667	0.0378594	0.12	0.33	0.2	0.216667	0.105987	0.01	0	0	0.00333333	0.0057735	0	0	0	0	0
	17	0.12	0.21	0.19	0.173333	0.0472582	0.17	0.69	0.51	0.456667	0.264071	0.07	0.12	0.08	0.09	0.0264575	0.09	0.12	0.1	0.103333	0.0152753
	18	0.15	0.14	0.15	0.146667	0.0057735	0.36	0.67	0.51	0.513333	0.155027	0.1	0.09	0.1	0.0966667	0.0057735	0.11	0.12	0.1	0.11	0.01
	19	---	---	---	---	---	---	---	---	---	---	---	---	---	---	---	---	---	---	---	---
	20	0.17	0.24	0.25	0.22	0.043589	0.31	0.33	0.43	0.356667	0.064291	0.11	0.07	0.08	0.0866667	0.0208167	0.29	0.28	0.08	0.216667	0.118462
	Average	0.2775	0.368333	0.301667	0.315833	0.0470446	0.275833	0.575	0.435	0.428611	0.149686	0.0616667	0.0575	0.0425	0.0538889	0.0100807	0.0716667	0.0758333	0.0483333	0.0652778	0.0148215
Maob	1-2	0.68	0.66	0.77	0.703333	0.0585947	0.68	1	0.99	0.89	0.181934	0.57	0.71	0.83	0.703333	0.130128	0.57	0.64	0.58	0.596667	0.0378594
	3	0.23	0.18	0.29	0.233333	0.0550757	0.37	0.82	0.93	0.706667	0.296704	0.17	0.36	0.35	0.293333	0.106927	0.16	0.11	0.12	0.13	0.0264575
	4	0.3	0.22	0.2	0.24	0.052915	0.32	0.6	0.67	0.53	0.185203	0.31	0.32	0.42	0.35	0.0608276	0.24	0.19	0.21	0.213333	0.0251661
	5-6	0.2	0.24	0.19	0.21	0.0264575	0.42	0.99	0.97	0.793333	0.323471	0.4	0.46	0.62	0.493333	0.113725	0.41	0.45	0.33	0.396667	0.061101
	7	0.12	0.15	0.1	0.123333	0.0251661	0.22	0.78	0.59	0.53	0.284781	0.14	0.34	0.45	0.31	0.157162	0.36	0.4	0.22	0.326667	0.0945163
	8-9	0.61	0.61	0.68	0.633333	0.0404145	0.68	0.99	0.96	0.876667	0.170978	0.7	0.73	0.97	0.8	0.147986	0.78	0.81	0.62	0.736667	0.102144
	10	0.43	0.36	0.43	0.406667	0.0404145	0.52	0.78	0.85	0.716667	0.173877	0.19	0.38	0.35	0.306667	0.102144	---	0.13	0.33	0.23	0.141421
	11-12	0.35	0.53	0.7	0.526667	0.175024	0.58	1	0.94	0.84	0.227156	0.44	0.5	0.56	0.5	0.06	0.6	0.59	0.54	0.576667	0.0321455
	13-15	---	---	---	---	---	---	---	---	---	---	---	---	---	---	---	---	---	---	---	---
	16	0.21	0.06	0.17	0.146667	0.0776745	0.25	0.62	0.62	0.496667	0.21362	0.11	0.24	0.2	0.183333	0.0665833	---	0.12	0.16	0.14	0.0282843
	17	0.13	---	0.35	0.24	0.155563	0.23	---	0.51	0.37	0.19799	0.17	0.47	0.38	0.34	0.153948	---	0.07	---	0.07	---
	Average	0.326	0.334444	0.388	0.349481	0.0336242	0.427	0.842222	0.803	0.690741	0.229247	0.32	0.451	0.513	0.428	0.0985343	0.445714	0.351	0.345556	0.380757	0.0563208
Nup62cl	1	0.88	0.96	0.9	0.913333	0.0416333	0.47	0.84	0.65	0.653333	0.185023	0.33	0.26	0.17	0.253333	0.0802081	0.2	0.24	0.07	0.17	0.0888819
	2	1	---	0.62	0.81	0.268701	---	0.82	---	0.82	---	0.11	---	0.2	0.155	0.0636396	0.49	---	0.18	0.335	0.219203
	3-4	---	---	---	---	---	---	---	---	---	---	---	---	---	---	---	---	---	---	---	---
	6	---	---	---	---	---	---	---	---	---	---	---	---	---	---	---	---	---	---	---	---
	7-8	0.99	0.86	0.79	0.88	0.101489	0.57	0.87	0.77	0.736667	0.152753	0.21	---	0.21	0.21	0	0.95	0.99	0.12	0.686667	0.491155
	9	---	---	---	---	---	---	---	---	---	---	---	---	---	---	---	---	---	---	---	---
	10	0.72	0.72	0.74	0.726667	0.011547	0.35	0.61	0.51	0.49	0.131149	0.19	0.27	0.22	0.226667	0.0404145	0.45	0.41	0.32	0.393333	0.0665833
	11	0.59	0.54	0.68	0.603333	0.070946	0.44	0.86	0.69	0.663333	0.211266	0.67	0.43	0.25	0.45	0.210713	0.86	0.96	0.36	0.726667	0.321455
	12	---	---	---	---	---	---	---	---	---	---	---	---	---	---	---	---	---	---	---	---
	13	---	---	---	---	---	---	0.88	---	0.88	---	---	---	---	---	---	---	---	---	---	---
	14	0.28	0.3	0.44	0.34	0.087178	0.14	0.62	0.54	0.433333	0.257164	0.06	0.32	0.71	0.363333	0.327159	---	0.35	0.05	0.2	0.212132
	15	0.76	0.63	0.75	0.713333	0.0723418	0.79	0.92	0.94	0.883333	0.0814453	0.16	0.95	0.4	0.503333	0.40501	0.39	0.46	0.29	0.38	0.08544
	16-17	0.41	0.61	0.67	0.563333	0.136137	0.47	0.93	0.78	0.726667	0.234592	0.76	0.78	0.5	0.68	0.156205	0.39	0.45	0.19	0.343333	0.136137
	18	0.51	0.53	0.69	0.576667	0.0986577	0.51	0.96	0.97	0.813333	0.262742	0.06	0.79	0.47	0.44	0.365923	0.72	0.73	0.14	0.53	0.337787
	19	0.56	0.27	0.46	0.43	0.147309	0.68	0.81	0.8	0.763333	0.0723418	0.05	---	0.2	0.125	0.106066	0.26	0.19	0.07	0.173333	0.0960902
	20	0.43	0.36	0.43	0.406667	0.0404145	0.44	0.68	0.8	0.64	0.183303	0.25	0.48	0.13	0.286667	0.177858	0.42	0.51	0.35	0.426667	0.0802081
	21	---	---	---	---	---	---	0.74	0.63	0.685	0.0777817	0	---	---	0	---	---	---	0.03	0.03	---
	22	0.62	0.43	0.56	0.536667	0.0971253	0.49	0.78	0.63	0.633333	0.145029	0	0.24	0.11	0.116667	0.120139	0.06	0.15	0.11	0.106667	0.0450925
	23	0.72	0.69	0.91	0.773333	0.119304	0.55	0.87	0.66	0.693333	0.162583	0.21	0.54	0.12	0.29	0.221133	0.55	0.52	0.21	0.426667	0.188237
	24-25	0.76	0.63	0.75	0.713333	0.0723418	0.79	0.92	0.94	0.883333	0.0814453	0.16	0.95	0.4	0.503333	0.40501	0.39	0.46	0.29	0.38	0.08544
	26-27	0.43	0.36	0.43	0.406667	0.0404145	0.44	0.68	0.8	0.64	0.183303	0.25	0.48	0.13	0.286667	0.177858	0.42	0.51	0.35	0.426667	0.0802081
	28-29	0.62	0.65	0.69	0.653333	0.0351188	0.58	0.87	0.87	0.773333	0.167432	0.28	0.58	0.39	0.416667	0.151767	0.45	0.52	0.39	0.453333	0.0650641
	30-31	0.68	0.68	0.82	0.726667	0.080829	0.58	0.97	0.86	0.803333	0.20108	0.88	0.85	0.67	0.8	0.113578	0.9	0.95	0.58	0.81	0.200749
	32	0.14	0.21	0.43	0.26	0.151327	0.25	0.82	0.61	0.56	0.288271	0.21	0.33	0.13	0.223333	0.100664	0.22	0.15	0.16	0.176667	0.0378594
	Average	0.616667	0.554706	0.653333	0.608235	0.0498514	0.502353	0.8225	0.747222	0.690692	0.167393	0.254737	0.55	0.300556	0.368431	0.158904	0.477647	0.502941	0.224211	0.4016	0.154143
Nlgn3	1-2	0.18	0.28	0.17	0.21	0.0608276	0.33	0.85	0.72	0.633333	0.270617	0.63	0.51	0.21	0.45	0.216333	0.63	0.73	---	0.68	0.0707107
	3-4	0.55	0.43	0.56	0.513333	0.0723418	0.36	0.99	0.99	0.78	0.363731	0.3	0.5	0.29	0.363333	0.118462	0.68	0.71	0.41	0.6	0.165227
	5-6	0.4	0.53	0.42	0.45	0.07	0.33	0.79	0.89	0.67	0.298664	0.42	---	---	0.42	---	---	0.67	---	0.67	---
	7-10	---	---	---	---	---	---	---	---	---	---	---	---	---	---	---	---	---	---	---	---
	11	0.58	0.74	0.6	0.64	0.087178	0.4	0.95	0.97	0.773333	0.323471	0.61	0.56	0.54	0.57	0.0360555	0.87	0.8	0.64	0.77	0.117898
	12	0.38	0.52	0.4	0.433333	0.0757188	0.31	0.7	0.67	0.56	0.217025	0.3	0.1	0.24	0.213333	0.102632	0.21	0.33	0.26	0.266667	0.0602771
	13-14	0.14	0.75	0.94	0.61	0.417971	0.43	1	1	0.81	0.32909	0.63	0.62	0.28	0.51	0.199249	0.54	0.71	0.47	0.573333	0.123423
	15	0.43	0.14	0.11	0.226667	0.17673	---	---	0.81	0.81	---	0.1	---	---	0.1	---	---	0.78	---	0.78	---
	16	---	---	---	---	---	---	---	---	---	---	---	---	---	---	---	---	---	---	---	---
	17	0.57	0.48	0.19	0.413333	0.198578	0.27	0.97	0.8	0.68	0.365103	0.35	0.51	0.31	0.39	0.10583	0.27	0.38	0.27	0.306667	0.0635085
	18	0.35	0.63	0.57	0.516667	0.147422	0.35	0.87	0.97	0.73	0.332866	0.39	0.62	0.52	0.51	0.115326	0.58	0.79	0.22	0.53	0.288271
	19-20	---	0.93	0.72	0.825	0.148492	0.6	1	1	0.866667	0.23094	0.73	0.72	0.55	0.666667	0.10116	---	1	0.69	0.845	0.219203
	Average	0.397778	0.543	0.468	0.469593	0.0726242	0.375556	0.902222	0.882	0.719926	0.298405	0.446	0.5175	0.3675	0.443667	0.0750272	0.54	0.69	0.422857	0.550952	0.133908
Pnck	1	0.36	0.42	0.46	0.413333	0.0503322	0.21	0.56	0.48	0.416667	0.183394	0.09	0.1	0.05	0.08	0.0264575	0.03	0.05	0.09	0.0566667	0.0305505
	2-6	0.61	0.52	0.72	0.616667	0.100167	0.39	0.86	0.79	0.68	0.253574	0.7	0.79	0.58	0.69	0.105357	0.46	0.33	0.44	0.41	0.07
	7	0.39	---	0.32	0.355	0.0494975	---	0.5	0.27	0.385	0.162635	0.19	---	---	0.19	---	0.09	0.08	0	0.0566667	0.0493288
	8-10	0.56	0.33	0.53	0.473333	0.125033	0.43	0.68	0.59	0.566667	0.126623	0.7	0.41	0.33	0.48	0.194679	0.24	0.22	0.31	0.256667	0.0472582
	11-22	---	---	---	---	---	---	---	---	---	---	---	---	---	---	---	---	---	---	---	---
	23	0.39	---	0.32	0.355	0.0494975	---	0.5	0.27	0.385	0.162635	0.19	---	---	0.19	---	0.09	0.08	0	0.0566667	0.0493288
	24-26	0.56	0.45	0.67	0.56	0.11	0.39	0.67	0.7	0.586667	0.170978	0.48	0.88	0.85	0.736667	0.222785	0.68	0.64	0.43	0.583333	0.134288
	27	0.32	0.2	0.41	0.31	0.105357	0.27	0.47	0.38	0.373333	0.100167	0.19	0.19	0.11	0.163333	0.046188	0.07	0.14	0.16	0.123333	0.0472582
	Average	0.455714	0.384	0.49	0.443238	0.0540901	0.338	0.605714	0.497143	0.480286	0.134651	0.362857	0.474	0.384	0.406952	0.0590194	0.237143	0.22	0.204286	0.220476	0.0164337

## Sheet: FigureS2
SampleID	CpGSite	Fsom 1	Fsom 2	Female Av	Female StDev	Msom 1	Msom 2	Male Av	Male StDev	d7diff 1	d7diff 2	d7diff 3	d7diff Av	d7diff StDev	d10diff 1	d10diff 2	d10diff 3	d10diff 4	d10diff Av	d10diff StDev
Gpm6b	1-2	0.2	0.2	0.2	0	0.06	0.08	0.07	0.0141421	0.2	0.15	0.37	0.24	0.115326	0.12	0.19	0.13	0.21	0.1625	0.0442531
	3	0.4	0.45	0.425	0.0353553	0.12	0.1	0.11	0.0141421	0.34	0.23	0.3	0.29	0.0556776	0.25	0.3	0.3	0.33	0.295	0.0331662
	4-6	---	---	---	---	---	---	---	---	---	---	---	---	---	---	---	---	---	---	---
	7-8	0.29	0.33	0.31	0.0282843	0.13	0.18	0.155	0.0353553	0.24	0.2	0.26	0.233333	0.0305505	0.21	0.16	0.3	0.26	0.2325	0.0607591
	9	0.26	0.29	0.275	0.0212132	0.11	0.09	0.1	0.0141421	0.16	0.17	0.2	0.176667	0.0208167	0.13	0.19	0.19	0.18	0.1725	0.0287228
	10	0.19	0.21	0.2	0.0141421	0.07	0.05	0.06	0.0141421	0.18	0.13	0.24	0.183333	0.0550757	0.15	0.11	0.1	0.17	0.1325	0.0330404
	11-12	0.23	0.26	0.245	0.0212132	0.05	0.04	0.045	0.00707107	0.09	0.11	0.11	0.103333	0.011547	0.11	0.09	0.2	0.16	0.14	0.0496655
	13	0.14	0.23	0.185	0.0636396	0	0	0	0	0.06	0.03	0.11	0.0666667	0.0404145	0.01	0.04	0.03	0	0.02	0.0182574
	14-15	0.3	0.27	0.285	0.0212132	0.06	0.04	0.05	0.0141421	0.15	0.1	0.19	0.146667	0.0450925	0.11	0.14	0.11	0.18	0.135	0.0331662
	16	0.54	0.59	0.565	0.0353553	0.14	0.18	0.16	0.0282843	0.27	0.29	0.3	0.286667	0.0152753	0.22	0.19	0.2	0.24	0.2125	0.0221736
	17	---	---	---	---	---	---	---	---	---	---	---	---	---	---	---	---	---	---	---
	18	0.24	0.24	0.24	0	0	0	0	0	0.08	0.06	0.08	0.0733333	0.011547	0.09	0.02	0.03	0.09	0.0575	0.0377492
	19	0.29	0.32	0.305	0.0212132	0.16	0.19	0.175	0.0212132	0.15	0.2	0.21	0.186667	0.0321455	0.12	0.39	0.14	0.08	0.1825	0.140564
	20-22	0.45	0.5	0.475	0.0353553	0.2	0.19	0.195	0.00707107	0.35	0.36	0.36	0.356667	0.0057735	0.29	0.31	0.42	0.4	0.355	0.0645497
	23-24	0.23	0.25	0.24	0.0141421	0.01	0.04	0.025	0.0212132	0.11	0.07	0.09	0.09	0.02	0.08	0.06	0.1	0.12	0.09	0.0258199
	25	0.27	0.26	0.265	0.00707107	0.1	0.08	0.09	0.0141421	0.13	0.19	0.25	0.19	0.06	0.15	0.13	0.21	0.2	0.1725	0.0386221
	26-27	0.28	0.32	0.3	0.0282843	0.05	0.05	0.05	0	0.15	0.1	0.05	0.1	0.05	0.07	0.06	0.18	0.16	0.1175	0.0613052
	28-29	0.32	0.35	0.335	0.0212132	0.03	0.09	0.06	0.0424264	0.16	0.15	0.13	0.146667	0.0152753	0.1	0.09	0.2	0.19	0.145	0.058023
	30	0.27	0.26	0.265	0.00707107	0.1	0.08	0.09	0.0141421	0.13	0.19	0.25	0.19	0.06	0.15	0.13	0.21	0.2	0.1725	0.0386221
	31	0.3	0.33	0.315	0.0212132	0.05	0.05	0.05	0	0.12	0.11	0.1	0.11	0.01	0.1	0.12	0.1	0.16	0.12	0.0282843
	32	---	---	---	---	---	---	---	---	---	---	---	---	---	---	---	---	---	---	---
	33-34	0.26	0.27	0.265	0.00707107	0.09	0.07	0.08	0.0141421	0.14	0.1	0.11	0.116667	0.0208167	0.11	0.09	0.17	0.17	0.135	0.0412311
	35	0.26	0.29	0.275	0.0212132	0.11	0.09	0.1	0.0141421	0.16	0.17	0.2	0.176667	0.0208167	0.13	0.19	0.19	0.18	0.1725	0.0287228
	36	0.4	0.45	0.425	0.0353553	0.12	0.1	0.11	0.0141421	0.34	0.23	0.3	0.29	0.0556776	0.25	0.3	0.3	0.33	0.295	0.0331662
	37	0.4	0.45	0.425	0.0353553	0.12	0.1	0.11	0.0141421	0.34	0.23	0.3	0.29	0.0556776	0.25	0.3	0.3	0.33	0.295	0.0331662
	38-42	---	---	---	---	---	---	---	---	---	---	---	---	---	---	---	---	---	---	---
	43-45	0.26	0.21	0.235	0.0353553	0.04	0.07	0.055	0.0212132	0.08	0.08	0.06	0.0733333	0.011547	0.06	0.05	0.18	0.09	0.095	0.0591608
	46	0.23	0.27	0.25	0.0282843	0.05	0.03	0.04	0.0141421	0.12	0.09	0.21	0.14	0.06245	0.1	0.1	0.1	0.15	0.1125	0.025
	Average	0.292083	0.316667	0.304375	0.017383	0.0820833	0.0829167	0.0825	0.000589256	0.177083	0.155833	0.199167	0.177361	0.021668	0.14	0.15625	0.182917	0.190833	0.1675	0.0235579
Lancl3	1	0.31	0.32	0.315	0.00707107	0.05	0.07	0.06	0.0141421	0.1	0.12	0.06	0.0933333	0.0305505	0.12	0.2	---	0.15	0.156667	0.0404145
	2	0.34	0.14	0.24	0.141421	0.01	0.02	0.015	0.00707107	0.11	0.07	0.04	0.0733333	0.0351188	0.07	0.12	0.06	0.16	0.1025	0.0464579
	3	0.24	0.1	0.17	0.0989949	0.01	0	0.005	0.00707107	0.05	0.06	0.05	0.0533333	0.0057735	0	0.03	0	0.11	0.035	0.0519615
	4-7	---	---	---	---	---	---	---	---	---	---	---	---	---	---	---	---	---	---	---
	8	0.48	0.48	0.48	0	0.1	0.1	0.1	0	0.3	0.22	0.2	0.24	0.052915	0.24	0.24	0.18	0.31	0.2425	0.0531507
	9	0.39	0.27	0.33	0.0848528	0.06	0.06	0.06	0	0.23	0.15	0.19	0.19	0.04	0.08	0.04	0.08	0.2	0.1	0.069282
	10	0.31	0.32	0.315	0.00707107	0.05	0.07	0.06	0.0141421	0.1	0.12	0.06	0.0933333	0.0305505	0.12	0.2	---	0.15	0.156667	0.0404145
	11	0.33	0.15	0.24	0.127279	0.05	0.03	0.04	0.0141421	0.15	0.11	0.08	0.113333	0.0351188	0.06	0.03	0.06	0.09	0.06	0.0244949
	12-13	0.44	0.43	0.435	0.00707107	0.07	0.05	0.06	0.0141421	0.18	0.12	0.19	0.163333	0.0378594	0.14	0.12	0.09	0.14	0.1225	0.0236291
	14	0.45	0.31	0.38	0.0989949	0.05	0.04	0.045	0.00707107	0.19	0.13	0.1	0.14	0.0458258	0.15	0.22	0.08	0.2	0.1625	0.0623832
	15	---	---	---	---	---	---	---	---	---	---	---	---	---	---	---	---	---	---	---
	16	0.47	0.21	0.34	0.183848	0.03	0.1	0.065	0.0494975	0.24	0.12	0.12	0.16	0.069282	0.18	0.18	0.14	0.21	0.1775	0.0287228
	17	0.61	0.55	0.58	0.0424264	0.04	0.05	0.045	0.00707107	0.2	0.2	0.11	0.17	0.0519615	0.13	0.27	0.03	0.17	0.15	0.0993311
	18-19	0.44	0.33	0.385	0.0777817	0.05	0.06	0.055	0.00707107	0.18	0.1	0.16	0.146667	0.0416333	0.14	0.15	0.13	0.22	0.16	0.0408248
	20	0.48	0.51	0.495	0.0212132	0.03	0.07	0.05	0.0282843	0.24	0.11	0.2	0.183333	0.0665833	0.16	0.09	0.06	0.25	0.14	0.0844591
	21	0.22	0.34	0.28	0.0848528	0.04	0.04	0.04	0	0.12	0.09	0.08	0.0966667	0.0208167	0.11	0.1	0.09	0.12	0.105	0.0129099
	22-23	---	---	---	---	---	---	---	---	---	---	---	---	---	---	---	---	---	---	---
	24	0.45	0.6	0.525	0.106066	0.11	0.09	0.1	0.0141421	0.28	0.18	0.21	0.223333	0.051316	0.19	0.29	0.17	0.31	0.24	0.0702377
	25	0.53	0.42	0.475	0.0777817	0.12	0.13	0.125	0.00707107	0.32	0.24	0.28	0.28	0.04	0.22	0.32	0.27	0.3	0.2775	0.0434933
	26	---	---	---	---	---	---	---	---	---	---	---	---	---	---	---	---	---	---	---
	27-28	0.4	0.37	0.385	0.0212132	0.1	0.08	0.09	0.0141421	0.24	0.16	0.15	0.183333	0.0493288	0.17	0.16	0.13	0.2	0.165	0.0288675
	29	0.48	0.48	0.48	0	0.1	0.1	0.1	0	0.3	0.22	0.2	0.24	0.052915	0.24	0.24	0.18	0.31	0.2425	0.0531507
	30-31	0.45	0.5	0.475	0.0353553	0.2	0.17	0.185	0.0212132	0.21	0.18	0.19	0.193333	0.0152753	0.22	0.22	0.2	0.31	0.2375	0.0492443
	32	0.26	0.05	0.155	0.148492	0.01	0.04	0.025	0.0212132	0.08	0.06	0.03	0.0566667	0.0251661	0.04	0.09	0.03	0.09	0.0625	0.0320156
	33	0.45	0.31	0.38	0.0989949	0.05	0.04	0.045	0.00707107	0.19	0.13	0.1	0.14	0.0458258	0.15	0.22	0.08	0.2	0.1625	0.0623832
	34-36	0.43	0.3	0.365	0.0919239	0.13	0.14	0.135	0.00707107	0.19	0.16	0.21	0.186667	0.0251661	0.16	0.2	0.15	0.24	0.1875	0.0411299
	37-38	0.4	0.37	0.385	0.0212132	0.02	0.02	0.02	0	0.18	0.12	0.1	0.133333	0.0416333	0.12	0.3	0.05	0.23	0.175	0.111505
	39-40	0.43	0.39	0.41	0.0282843	0.06	0.01	0.035	0.0353553	0.13	0.12	0.07	0.106667	0.0321455	0.12	0.11	0.09	0.13	0.1125	0.0170783
	Average	0.407917	0.34375	0.375833	0.0453727	0.0641667	0.0658333	0.065	0.00117851	0.187917	0.137083	0.1325	0.1525	0.0307572	0.13875	0.1725	0.106818	0.2	0.154517	0.0404799
Nr0b1	1-2	0.49	0.26	0.375	0.162635	0.18	0.2	0.19	0.0141421	0.25	0.34	0.27	0.286667	0.0472582	0.21	0.3	0.18	0.33	0.255	0.0714143
	3	0.47	0.36	0.415	0.0777817	0.12	0.07	0.095	0.0353553	0.36	0.34	0.27	0.323333	0.0472582	0.21	0.23	0.24	0.42	0.275	0.0974679
	4-5	0.34	0.16	0.25	0.127279	0.1	0.03	0.065	0.0494975	0.17	0.13	0.12	0.14	0.0264575	0.09	0.16	0.12	0.17	0.135	0.0369685
	6-7	0.42	0.31	0.365	0.0777817	0.09	0.03	0.06	0.0424264	0.34	0.24	0.27	0.283333	0.051316	0.12	0.22	0.14	0.36	0.21	0.108934
	8	---	---	---	---	---	---	---	---	---	---	---	---	---	---	---	---	---	---	---
	9	0.49	0.27	0.38	0.155563	0.11	0	0.055	0.0777817	0.37	0.29	0.19	0.283333	0.090185	0.13	0.22	0.18	0.46	0.2475	0.146373
	10-11	---	---	---	---	---	---	---	---	---	---	---	---	---	---	---	---	---	---	---
	12	0.43	---	0.43	---	0	---	0	---	0.21	---	0	0.105	0.148492	0.11	---	0.02	0.28	0.136667	0.132035
	13	0.3	0.28	0.29	0.0141421	0.07	0.06	0.065	0.00707107	0.27	0.19	0.15	0.203333	0.061101	0.15	0.16	0.21	0.25	0.1925	0.0464579
	14	0.31	0.23	0.27	0.0565685	0.09	0.07	0.08	0.0141421	0.22	0.19	0.18	0.196667	0.0208167	0.13	0.15	0.17	0.21	0.165	0.0341565
	15-16	0.41	0.25	0.33	0.113137	0.11	0.05	0.08	0.0424264	0.19	0.13	0.13	0.15	0.034641	0.11	0.19	0.09	0.21	0.15	0.0588784
	17	0.47	0.36	0.415	0.0777817	0.12	0.07	0.095	0.0353553	0.36	0.34	0.27	0.323333	0.0472582	0.21	0.23	0.24	0.42	0.275	0.0974679
	18	0.23	0.15	0.19	0.0565685	0.07	0.04	0.055	0.0212132	0.1	0.12	0.07	0.0966667	0.0251661	0.08	0.1	0.09	0.1	0.0925	0.00957427
	19	---	---	---	---	---	---	---	---	---	---	---	---	---	---	---	---	---	---	---
	20-21	0.35	0.25	0.3	0.0707107	0.08	0.04	0.06	0.0282843	0.28	0.22	0.19	0.23	0.0458258	0.14	0.15	0.19	0.32	0.2	0.0828654
	22	0.47	0.36	0.415	0.0777817	0.12	0.07	0.095	0.0353553	0.36	0.34	0.27	0.323333	0.0472582	0.21	0.23	0.24	0.42	0.275	0.0974679
	23	0.47	0.36	0.415	0.0777817	0.12	0.07	0.095	0.0353553	0.36	0.34	0.27	0.323333	0.0472582	0.21	0.23	0.24	0.42	0.275	0.0974679
	24	0.24	0.19	0.215	0.0353553	0	0	0	0	0.09	0.21	0.11	0.136667	0.064291	0	0.13	0.19	0.18	0.125	0.0873689
	Average	0.392667	0.270714	0.33169	0.0862334	0.092	0.0571429	0.0745714	0.0246477	0.262	0.244286	0.184	0.230095	0.0408904	0.140667	0.192857	0.169333	0.303333	0.201548	0.0711339
Pim2	1	0.05	0.04	0.045	0.00707107	0.01	0.01	0.01	0	0	0.02	0.02	0.0133333	0.011547	0.03	0.03	0.03	0.01	0.025	0.01
	2	0.17	0.13	0.15	0.0282843	0.05	0.04	0.045	0.00707107	0.1	0.1	0.06	0.0866667	0.023094	0.06	0.05	0.11	0.14	0.09	0.0424264
	3-5	0.18	0.11	0.145	0.0494975	0.08	0.06	0.07	0.0141421	0.07	0.06	0.04	0.0566667	0.0152753	0.06	0.06	0.08	0.14	0.085	0.0378594
	6-8	0.23	0.11	0.17	0.0848528	0.04	0.03	0.035	0.00707107	0.05	0.04	0.04	0.0433333	0.0057735	0.04	0.03	0.03	0.05	0.0375	0.00957427
	9	0.22	0.14	0.18	0.0565685	0.07	0	0.035	0.0494975	0.07	0.02	0.08	0.0566667	0.0321455	0.02	0.1	0.08	0.28	0.12	0.111952
	10	0.31	0.2	0.255	0.0777817	0.05	0.03	0.04	0.0141421	0.12	0.08	0.05	0.0833333	0.0351188	0.06	0.06	0.08	0.17	0.0925	0.0525198
	11-13	0.28	0.21	0.245	0.0494975	0.07	0.06	0.065	0.00707107	0.14	0.1	0.07	0.103333	0.0351188	0.09	0.06	0.12	0.17	0.11	0.0469042
	14-18	0.24	0.14	0.19	0.0707107	0.03	0.03	0.03	0	0.08	0.05	0.05	0.06	0.0173205	0.06	0.04	0.05	0.08	0.0575	0.0170783
	19	---	---	---	---	---	---	---	---	---	---	---	---	---	---	---	---	---	---	---
	20-22	0.17	0.1	0.135	0.0494975	0.02	0.02	0.02	0	0.06	0.04	0.02	0.04	0.02	0.04	0.04	0.05	0.07	0.05	0.0141421
	23-25	0.28	0.21	0.245	0.0494975	0.07	0.06	0.065	0.00707107	0.14	0.1	0.07	0.103333	0.0351188	0.09	0.06	0.12	0.17	0.11	0.0469042
	26	0.16	0.12	0.14	0.0282843	0.05	0.06	0.055	0.00707107	0.08	0.1	0.1	0.0933333	0.011547	0.08	0.11	0.11	0.1	0.1	0.0141421
	27-29	---	---	---	---	---	---	---	---	---	---	---	---	---	---	---	---	---	---	---
	30-31	0.31	0.27	0.29	0.0282843	0.05	0.04	0.045	0.00707107	0.14	0.09	0.08	0.103333	0.0321455	0.08	0.07	0.11	0.17	0.1075	0.045
	32	0.19	0.09	0.14	0.0707107	0	0	0	0	0.01	0	0	0.00333333	0.0057735	0	0	0	0	0	0
	33	0.23	0.11	0.17	0.0848528	0.03	0.04	0.035	0.00707107	0.06	0.06	0.03	0.05	0.0173205	0.05	0.05	0.11	0.09	0.075	0.03
	34	---	---	---	---	---	---	---	---	---	---	---	---	---	---	---	---	---	---	---
	35	0.19	0.15	0.17	0.0282843	0.05	0.05	0.05	0	0.11	0.08	0.05	0.08	0.03	0.07	0.06	0.09	0.11	0.0825	0.0221736
	36	---	---	---	---	---	---	---	---	---	---	---	---	---	---	---	---	---	---	---
	37	0.24	0.11	0.175	0.0919239	0	0.05	0.025	0.0353553	0.03	0.06	0.07	0.0533333	0.0208167	0.05	0.13	0.1	0.06	0.085	0.0369685
	Average	0.215625	0.14	0.177813	0.053475	0.041875	0.03625	0.0390625	0.00397748	0.07875	0.0625	0.051875	0.064375	0.0135353	0.055	0.059375	0.079375	0.113125	0.0767188	0.0264889
Prickle3	1-2	0.17	0.14	0.155	0.0212132	0.03	0.06	0.045	0.0212132	0.23	0.1	0.25	0.193333	0.0814453	0.1	0.24	0.12	0.23	0.1725	0.0727438
	3	0.19	0.16	0.175	0.0212132	0.09	0.11	0.1	0.0141421	0.2	0.16	0.27	0.21	0.0556776	0.12	0.29	0.16	0.22	0.1975	0.0741058
	4	---	---	---	---	---	---	---	---	---	---	---	---	---	---	---	---	---	---	---
	5	0.26	0.22	0.24	0.0282843	0.05	0.05	0.05	0	0.25	0.13	0.26	0.213333	0.0723418	0.13	0.23	0.14	0.3	0.2	0.0804156
	6-8	0.28	0.28	0.28	0	0.05	0.08	0.065	0.0212132	0.3	0.13	0.32	0.25	0.104403	0.13	0.3	0.14	0.3	0.2175	0.0953502
	9	0.3	0.26	0.28	0.0282843	0	0	0	0	0.32	0.13	0.46	0.303333	0.16563	0.11	---	0.07	0.34	0.173333	0.145717
	10-11	0.26	0.26	0.26	0	0.01	0.03	0.02	0.0141421	0.24	0.11	0.27	0.206667	0.085049	0.1	0.22	0.12	0.27	0.1775	0.0809835
	12	0.34	0.41	0.375	0.0494975	0.04	0.05	0.045	0.00707107	0.36	0.17	0.31	0.28	0.0984886	0.17	0.27	0.19	0.38	0.2525	0.0953502
	13-14	0.25	0.26	0.255	0.00707107	0.05	0.13	0.09	0.0565685	0.2	0.12	0.26	0.193333	0.0702377	0.12	0.25	0.14	0.22	0.1825	0.0623832
	15-18	0.3	0.24	0.27	0.0424264	0.04	0.06	0.05	0.0141421	0.2	0.11	0.2	0.17	0.0519615	0.13	0.24	0.12	0.25	0.185	0.0695222
	19-22	---	---	---	---	---	---	---	---	---	---	---	---	---	---	---	---	---	---	---
	23	0.06	0.13	0.095	0.0494975	0.02	0.03	0.025	0.00707107	0.08	0.05	0.13	0.0866667	0.0404145	0.08	0.15	0	0.13	0.09	0.0668331
	24	0.23	0.19	0.21	0.0282843	0.03	0.03	0.03	0	0.2	0.1	0.26	0.186667	0.080829	0.12	0.22	0.1	0.21	0.1625	0.0613052
	25	0.09	0.06	0.075	0.0212132	0	0.08	0.04	0.0565685	0.08	0.05	0.11	0.08	0.03	0	0.17	0.08	0.06	0.0775	0.0704154
	Average	0.2275	0.2175	0.2225	0.00707107	0.0341667	0.0591667	0.0466667	0.0176777	0.221667	0.113333	0.258333	0.197778	0.075394	0.109167	0.234545	0.115	0.2425	0.175303	0.0731108
Cdx4	1	0.46	0.18	0.32	0.19799	0.09	0.02	0.055	0.0494975	0.45	0.2	0.68	0.443333	0.240069	0.12	0.27	0.1	---	0.163333	0.0929157
	2	0.24	0.18	0.21	0.0424264	0.06	0.02	0.04	0.0282843	0.24	0.16	0.32	0.24	0.08	0.16	0.26	0	---	0.14	0.131149
	3-4	0.44	0.19	0.315	0.176777	0.07	0.04	0.055	0.0212132	0.29	0.26	0.49	0.346667	0.125033	0.2	0.36	0.15	---	0.236667	0.109697
	5-6	0.44	0.16	0.3	0.19799	0.04	0.04	0.04	0	0.33	0.21	0.63	0.39	0.216333	0.13	0.26	0.16	---	0.183333	0.0680686
	7	---	---	---	---	---	---	---	---	---	---	---	---	---	---	---	---	---	---	---
	8	0.88	0.42	0.65	0.325269	0.23	0.06	0.145	0.120208	0.8	0.45	1	0.75	0.278388	0.35	0.86	0.32	---	0.51	0.30348
	9	0.39	0.1	0.245	0.205061	0	0.02	0.01	0.0141421	0.31	0.09	0.6	0.333333	0.255799	0.07	0.28	0.22	---	0.19	0.108167
	10	0.59	0.34	0.465	0.176777	0.06	0.13	0.095	0.0494975	0.53	0.33	0.6	0.486667	0.140119	0.29	0.52	0.13	---	0.313333	0.196044
	11	---	---	---	---	---	---	---	---	---	---	---	---	---	---	---	---	---	---	---
	12	0.5	0.18	0.34	0.226274	0.07	0.02	0.045	0.0353553	0.31	0.2	0.42	0.31	0.11	0.11	0.64	0.05	---	0.266667	0.324705
	13	0.49	0.12	0.305	0.26163	0.07	0	0.035	0.0494975	0.43	0.2	0.52	0.383333	0.165025	0.25	0.54	0	---	0.263333	0.270247
	14-15	---	---	---	---	---	---	---	---	---	---	---	---	---	---	---	---	---	---	---
	16	0.63	0.53	0.58	0.0707107	0.22	0.13	0.175	0.0636396	0.51	0.34	0.37	0.406667	0.0907377	0.45	0.62	0.19	---	0.42	0.216564
	17-18	0.62	0.36	0.49	0.183848	0.14	0.03	0.085	0.0777817	0.52	0.31	0.76	0.53	0.225167	0.3	0.43	0.19	---	0.306667	0.120139
	19	0.61	---	0.61	---	0.14	0.05	0.095	0.0636396	0.39	0.12	0.7	0.403333	0.29023	---	---	0.1	---	0.1	---
	Average	0.524167	0.250909	0.387538	0.193222	0.0991667	0.0466667	0.0729167	0.0371231	0.425833	0.239167	0.590833	0.418611	0.175945	0.220909	0.458182	0.134167	---	0.271086	0.167734
Mamld1	1	0.41	0.55	0.48	0.0989949	0.07	0.11	0.09	0.0282843	0.39	0.23	0.35	0.323333	0.0832666	0.2	0.18	0.16	---	0.18	0.02
	2	0.34	0.41	0.375	0.0494975	0.06	0.03	0.045	0.0212132	0.2	0.15	0.28	0.21	0.0655744	0.15	0.05	0.06	---	0.0866667	0.0550757
	3	0.23	0.88	0.555	0.459619	---	0.05	0.05	---	0.15	0.11	0.27	0.176667	0.0832666	0.11	0.08	0.1	---	0.0966667	0.0152753
	4-6	0.32	0.38	0.35	0.0424264	0.03	0.02	0.025	0.00707107	0.2	0.13	0.21	0.18	0.043589	0.1	0.06	0.13	---	0.0966667	0.0351188
	7-10	---	---	---	---	---	---	---	---	---	---	---	---	---	---	---	---	---	---	---
	11	0.44	0.73	0.585	0.205061	0.08	0.08	0.08	0	0.36	0.26	0.29	0.303333	0.051316	0.2	0.03	0.09	---	0.106667	0.0862168
	12-17	0.34	0.42	0.38	0.0565685	---	0.05	0.05	---	0.19	0.17	0.12	0.16	0.0360555	0.11	0.16	0.1	---	0.123333	0.0321455
	18-19	0.44	0.39	0.415	0.0353553	0.04	0.04	0.04	0	0.25	0.19	0.1	0.18	0.0754983	0.12	0.12	0.12	---	0.12	0
	20	---	---	---	---	---	---	---	---	---	---	---	---	---	---	---	---	---	---	---
	21	0.41	0.55	0.48	0.0989949	0.07	0.11	0.09	0.0282843	0.39	0.23	0.35	0.323333	0.0832666	0.2	0.18	0.16	---	0.18	0.02
	22-23	0.24	0.43	0.335	0.13435	0.05	0.03	0.04	0.0141421	0.16	0.11	0.09	0.12	0.0360555	0.09	0.03	0.04	---	0.0533333	0.0321455
	24-25	0.46	0.47	0.465	0.00707107	0.12	0.06	0.09	0.0424264	0.34	0.19	0.15	0.226667	0.100167	0.15	0.07	0.16	---	0.126667	0.0493288
	26	---	---	---	---	---	---	---	---	---	---	---	---	---	---	---	---	---	---	---
	27-32	---	---	---	---	---	---	---	---	---	---	---	---	---	---	---	---	---	---	---
	33-34	0.31	0.33	0.32	0.0141421	0.01	0.02	0.015	0.00707107	0.16	0.09	0.14	0.13	0.0360555	0.06	0.18	0.13	---	0.123333	0.0602771
	Average	0.358182	0.503636	0.430909	0.102852	0.0588889	0.0545455	0.0567172	0.00307127	0.253636	0.169091	0.213636	0.212121	0.0422931	0.135455	0.103636	0.113636	---	0.117576	0.0162708
Slc9a7	1	0.1	0.12	0.11	0.0141421	0.14	0.08	0.11	0.0424264	0.07	0.04	0.06	0.0566667	0.0152753	0.07	0.09	0.04	---	0.0666667	0.0251661
	2-3	0.15	0.12	0.135	0.0212132	0.06	0.03	0.045	0.0212132	0.13	0.02	0.06	0.07	0.0556776	0.04	0.02	0.12	---	0.06	0.052915
	4-5	0.28	0.18	0.23	0.0707107	0.03	0.05	0.04	0.0141421	0.14	0.08	0.02	0.08	0.06	0.14	0.03	0.2	---	0.123333	0.0862168
	6	0.31	0.2	0.255	0.0777817	0.08	0.08	0.08	0	0.37	0.09	0.11	0.19	0.156205	0.13	0.03	0.15	---	0.103333	0.064291
	7	0.38	0.43	0.405	0.0353553	0.06	0.09	0.075	0.0212132	0.33	0.16	0.09	0.193333	0.123423	0.19	0.1	0.17	---	0.153333	0.0472582
	8-10	0.16	0.14	0.15	0.0141421	0.01	0	0.005	0.00707107	0.12	0.03	0.04	0.0633333	0.0493288	0.07	0.02	0.06	---	0.05	0.0264575
	11	0.38	0.43	0.405	0.0353553	0.06	0.09	0.075	0.0212132	0.33	0.16	0.09	0.193333	0.123423	0.19	0.1	0.17	---	0.153333	0.0472582
	12	0.33	0.3	0.315	0.0212132	0.07	0.1	0.085	0.0212132	0.24	0.09	0.12	0.15	0.0793725	0.16	0.05	0.19	---	0.133333	0.0737111
	13-17	0.14	0.22	0.18	0.0565685	0.04	0.05	0.045	0.00707107	0.1	0.07	0.05	0.0733333	0.0251661	0.09	0.03	0.12	---	0.08	0.0458258
	18-20	---	---	---	---	---	---	---	---	---	---	---	---	---	---	---	---	---	---	---
	21-22	0.17	0.12	0.145	0.0353553	0.03	0.01	0.02	0.0141421	0.08	0.03	0.03	0.0466667	0.0288675	0.08	0.04	0.16	---	0.0933333	0.061101
	23-26	0.31	0.09	0.2	0.155563	0.03	0.01	0.02	0.0141421	0.12	0.04	0.04	0.0666667	0.046188	0.05	0.02	0.09	---	0.0533333	0.0351188
	27-29	0.2	0.1	0.15	0.0707107	0.03	0.02	0.025	0.00707107	0.08	0.04	0.03	0.05	0.0264575	0.06	0.01	0.12	---	0.0633333	0.0550757
	30	0.33	0.3	0.315	0.0212132	0.07	0.1	0.085	0.0212132	0.24	0.09	0.12	0.15	0.0793725	0.16	0.05	0.19	---	0.133333	0.0737111
	31	0.26	0.2	0.23	0.0424264	0.04	0.06	0.05	0.0141421	0.27	0.09	0.23	0.196667	0.0945163	0.1	0.04	0.2	---	0.113333	0.080829
	32-34	---	---	---	---	---	---	---	---	---	---	---	---	---	---	---	---	---	---	---
	35	0.16	0.21	0.185	0.0353553	0.03	0.03	0.03	0	0.07	0.06	0.02	0.05	0.0264575	0.09	0.02	0.02	---	0.0433333	0.0404145
	36	0.11	0.03	0.07	0.0565685	0	0.01	0.005	0.00707107	0.02	0.03	0	0.0166667	0.0152753	0.07	0	0.13	---	0.0666667	0.0650641
	37-38	0.33	0.2	0.265	0.0919239	0.05	0.07	0.06	0.0141421	0.26	0.11	0.26	0.21	0.0866025	0.14	0.06	0.19	---	0.13	0.0655744
	39	0.18	0.13	0.155	0.0353553	0.01	0	0.005	0.00707107	0.18	0.03	0	0.07	0.0964365	0.03	0	0.04	---	0.0233333	0.0208167
	40	0.26	0.2	0.23	0.0424264	0.04	0.06	0.05	0.0141421	0.27	0.09	0.23	0.196667	0.0945163	0.1	0.04	0.2	---	0.113333	0.080829
	41-43	0.15	0.08	0.115	0.0494975	0.02	0.04	0.03	0.0141421	0.12	0.06	0.07	0.0833333	0.0321455	0.07	0.02	0.04	---	0.0433333	0.0251661
	44	0.16	0.29	0.225	0.0919239	0.02	0.01	0.015	0.00707107	0.08	0.02	0.16	0.0866667	0.0702377	0.02	0.01	0.11	---	0.0466667	0.0550757
	Average	0.230952	0.194762	0.212857	0.0255905	0.0438095	0.0471429	0.0454762	0.00235702	0.172381	0.0680952	0.0871429	0.109206	0.0555336	0.097619	0.0371429	0.129048	---	0.0879365	0.0467112
Xk	1-2	0.37	0.33	0.35	0.0282843	0.05	0.02	0.035	0.0212132	0.03	0.02	0.35	0.133333	0.187705	0.06	---	0.02	0.02	0.0333333	0.023094
	3	0.46	0.39	0.425	0.0494975	0.13	0.13	0.13	0	0.19	0.07	0.37	0.21	0.150997	0.14	---	0.21	0.12	0.156667	0.0472582
	4-6	0.2	0.24	0.22	0.0282843	0	0	0	0	0.04	0.01	0.01	0.02	0.0173205	0.06	---	0.06	0.03	0.05	0.0173205
	7	0.46	0.39	0.425	0.0494975	0.13	0.13	0.13	0	0.19	0.07	0.37	0.21	0.150997	0.14	---	0.21	0.12	0.156667	0.0472582
	8	0.46	0.39	0.425	0.0494975	0.13	0.13	0.13	0	0.19	0.07	0.37	0.21	0.150997	0.14	---	0.21	0.12	0.156667	0.0472582
	9-11	0.12	0.31	0.215	0.13435	0	0.01	0.005	0.00707107	0.21	0.01	0.05	0.09	0.10583	0.01	---	0.45	0.01	0.156667	0.254034
	12-19	---	---	---	---	---	---	---	---	---	---	---	---	---	---	---	---	---	---	---
	20	---	---	---	---	---	---	---	---	---	---	---	---	---	---	---	---	---	---	---
	21-22	0.18	0.22	0.2	0.0282843	0.1	0.22	0.16	0.0848528	0.16	0.09	0.04	0.0966667	0.0602771	0.03	---	0.37	0.02	0.14	0.199249
	23-26	---	---	---	---	---	---	---	---	---	---	---	---	---	---	---	---	---	---	---
	27-30	0.24	0.12	0.18	0.0848528	0.13	0.15	0.14	0.0141421	0.06	0.06	0.02	0.0466667	0.023094	0.03	---	0.22	0.04	0.0966667	0.106927
	31-32	0.23	0.47	0.35	0.169706	0.03	0.45	0.24	0.296985	0.18	0.25	0.14	0.19	0.0556776	0.13	---	0.72	0.22	0.356667	0.317857
	33	0.41	0.03	0.22	0.268701	0	0.09	0.045	0.0636396	0.03	0.12	0.02	0.0566667	0.0550757	0.03	---	0.42	0.29	0.246667	0.198578
	34	0.06	0.02	0.04	0.0282843	0	0.13	0.065	0.0919239	0.18	0	0	0.06	0.103923	0.01	---	0.04	0.18	0.0766667	0.0907377
	Average	0.29	0.264545	0.277273	0.0179991	0.0636364	0.132727	0.0981818	0.0488547	0.132727	0.07	0.158182	0.120303	0.0453848	0.0709091	---	0.266364	0.106364	0.147879	0.104131
