# Supplementary material for: Smchd1-Dependent and -Independent Pathways Determine Developmental Dynamics of CpG Island Methylation on the Inactive X Chromosome
Source: Dev Cell. 2012 Aug 14;23(2):265–79. doi: 10.1016/j.devcel.2012.06.011 (PMC3437444; doi:10.1016/j.devcel.2012.06.011)
Supplement: Document S3. Table S2 [file mmc3.xls]

## Sheet: Sheet1
Probe	Chromosome	Start	End	Strand	No value	Feature	Notes	Methylation Dynamics Class	Methylation Groups
mycs_gene	X	5044970	5045999		NaN	mycs		Class A	Methylated
shroom4_gene	X	5976700	5978199		NaN	shroom4		Class A	No Methylated
dgkk_gene	X	6355370	6357869		NaN	dgkk		Class C	Intermediate Methylated
akap4_gene	X	6644500	6655899		NaN	akap4		Class D	Methylated
clcn5_gene	X	6895500	6896799		NaN	clcn5		Class D	No Methylated
2010204K13Rik_gene	X	6999480	7000269		NaN	2010204K13Rik		Class D	No Methylated
Ppp1r3f and 4930524L23Rik_gene	X	7150320	7152059		NaN	Ppp1r3f and 4930524L23Rik		Class D	Methylated
ccdc22_gene	X	7182230	7182779		NaN	ccdc22		Class C	No Methylated
Cacna1f_gene	X	7187100	7188299		NaN	Cacna1f	3' CGI	Class A	Intermediate Methylated
prickle_gene	X	7234110	7234879		NaN	prickle		Class A	Methylated
plp2_gene	X	7247600	7248699		NaN	plp2		Class C	No Methylated
magix_gene	X	7256700	7258499		NaN	magix		Class C	Intermediate Methylated
gpkow_gene	X	7273980	7274699		NaN	gpkow		Class D	No Methylated
wdr45_gene	X	7298950	7299649		NaN	wdr45		Class D	No Methylated
praf2_gene	X	7305160	7306049		NaN	praf2		Class D	No Methylated
ccdc120_gene	X	7310890	7311309		NaN	ccdc120	3' CGI	Class A	Methylated
not annotated_gene	X	7327490	7328369		NaN	not annotated	Orphan CGI	Class C	No Methylated
tcfe3_gene	X	7339500	7340609		NaN	tcfe3		Class C	No Methylated
gripap1_gene	X	7366680	7367449		NaN	gripap1		Class C	No Methylated
otud5_gene	X	7418000	7420099		NaN	otud5		Class D	No Methylated
pim2_gene	X	7454900	7456199		NaN	pim2		Class C	Methylated
slc35a2_gene	X	7460900	7461999		NaN	slc35a2		Class D	No Methylated
pqbp1 and timm17b_gene	X	7475700	7477099		NaN	pqbp1 and timm17b		Class D	No Methylated
pcsk1n_gene	X	7496900	7500699		NaN	pcsk1n	3' CGI	Class D	Intermediate Methylated
hdac6_gene	X	7524500	7525699		NaN	hdac6		Class C	No Methylated
suv39h1_gene	X	7651000	7651999		NaN	suv39h1		Class D	No Methylated
wdr13_gene	X	7709100	7710099		NaN	wdr13		Class C	No Methylated
rbm3 and 2900002K06Rik_gene	X	7722140	7723249		NaN	rbm3 and 2900002K06Rik		Class D	Methylated
tbc1d25_gene	X	7752430	7753459		NaN	tbc1d25		Class C	No Methylated
ebp_gene	X	7769000	7770999		NaN	ebp		Class C	Intermediate Methylated
porcn_gene	X	7783100	7784099		NaN	porcn		Class C	No Methylated
ftsj1_gene	X	7829000	7829999		NaN	ftsj1		Class C	No Methylated
slc38a5_gene	X	7849000	7850999		NaN	slc38a5		Class C	No Methylated
B630019K06Rik_gene	X	8469470	8470929		NaN	B630019K06Rik		Class A	Intermediate Methylated
lanc13_gene	X	8776600	8778099		NaN	lanc13		Class A	Methylated
xk_gene	X	8850000	8850709		NaN	xk		Class D	Intermediate Methylated
srpx_gene	X	9694330	9694939		NaN	srpx		Class C	Intermediate Methylated
rpgr_gene	X	9793580	9794339		NaN	rpgr		Class C	No Methylated
tspan7_gene	X	10062050	10063599		NaN	tspan7		Class C	No Methylated
midlip1 and ENSMUSG00000073288_gene	X	10294000	10295999		NaN	midlip1 and ENSMUSG00000073288		Class D	Methylated
not annotated_gene	X	11384160	11385259		NaN	not annotated	Orphan CGI	Class C	Methylated
bcor_gene	X	11655200	11658199		NaN	bcor		Class D	Methylated
atp6a2_gene	X	12164430	12165409		NaN	atp6a2		Class D	No Methylated
1810030O07Rik_gene	X	12250160	12250919		NaN	1810030O07Rik		Class C	No Methylated
med14_gene	X	12338220	12339949		NaN	med14		Class C	No Methylated
not annotated_gene	X	12513790	12514389		NaN	not annotated	Orphan CGI	Class A	Intermediate Methylated
usp9x_gene	X	12648000	12649999		NaN	usp9x		Class D	No Methylated
nyx_gene	X	13038440	13039389		NaN	nyx		Class D	Intermediate Methylated
cask1_gene	X	13422390	13424679		NaN	cask1		Class B	Intermediate Methylated
maoa_gene	X	16195000	16196999		NaN	maoa		Class D	No Methylated
maob_gene	X	16394110	16394609		NaN	maob		Class C	No Methylated
efhc2_gene	X	16896190	16897369		NaN	efhc2		Class C	No Methylated
chst7_gene	X	19636190	19638689		NaN	chst7		Class B	Methylated
slc9a7_gene	X	19868290	19869479		NaN	slc9a7		Class C	Intermediate Methylated
phf16_gene	X	20002000	20003999		NaN	phf16		Class D	No Methylated
rgn_gene	X	20125210	20125799		NaN	rgn		Class C	No Methylated
ndufb11_gene	X	20193980	20195729		NaN	ndufb11		Class C	No Methylated
uba1_gene	X	20234900	20241099		NaN	uba1		Class C	No Methylated
pctk1_gene	X	20264630	20266749		NaN	pctk1		Class C	No Methylated
usp11_gene	X	20280900	20281899		NaN	usp11		Class C	No Methylated
araf_gene	X	20425000	20425999		NaN	araf		Class C	No Methylated
syn1_gene	X	20497300	20498599		NaN	syn1		Class C	Intermediate Methylated
elk1_gene	X	20527100	20528319		NaN	elk1		Class C	No Methylated
Uxt_gene	X	20538630	20539609		NaN	Uxt		Class D	No Methylated
zfp182_gene	X	20639020	20639449		NaN	zfp182		Class C	No Methylated
EG331392_gene	X	20937900	20938299		NaN	EG331392		Class A	Methylated
klhl13_gene	X	22941700	22942499		NaN	klhl13		Class C	No Methylated
wdr44_gene	X	23269800	23270999		NaN	wdr44		Class C	No Methylated
dock11_gene	X	33428100	33430199		NaN	dock11		Class D	Intermediate Methylated
il13ra1_gene	X	33651760	33652659		NaN	il13ra1		Class B	Intermediate Methylated
lonrf3_gene	X	33868100	33870499		NaN	lonrf3		Class A	No Methylated
pgrmc1_gene	X	34137000	34138999		NaN	pgrmc1		Class A	Intermediate Methylated
sfrs17b_gene	X	34184600	34185639		NaN	sfrs17b		Class B	Methylated
slc25a43_gene	X	34283440	34284159		NaN	slc25a43		Class A	Methylated
slc25a5_gene	X	34335190	34336799		NaN	slc25a5		Class B	No Methylated
not annotated_gene	X	34347600	34348299		NaN	not annotated	Orphan CGI	Class C	No Methylated
C330007P06Rik_gene	X	34404170	34404609		NaN	C330007P06Rik		Class C	No Methylated
ube2a_gene	X	34414000	34415599		NaN	ube2a		Class C	No Methylated
nkrf_gene	X	34442100	34443799		NaN	nkrf		Class C	No Methylated
s e p t 6_gene	X	34528000	34529999		NaN	s e p t 6		Class D	Intermediate Methylated
rp319_gene	X	34624000	34625999		NaN	rp319		Class C	Intermediate Methylated
upf3b_gene	X	34649000	34650999		NaN	upf3b		Class C	No Methylated
nkap_gene	X	34666600	34667699		NaN	nkap		Class A	No Methylated
ndufa1and Rnf113a1_gene	X	34730700	34732399		NaN	ndufa1and Rnf113a1		Class A	Intermediate Methylated
not annotated_gene	X	35533890	35534509		NaN	not annotated	Orphan CGI	Class A	Intermediate Methylated
zbtb33_gene	X	35542600	35543599		NaN	zbtb33		Class A	No Methylated
fam70a_gene	X	35602700	35606099		NaN	fam70a		Class C	Intermediate Methylated
lamp2_gene	X	35809000	35809999		NaN	lamp2		Class C	No Methylated
cul4b_gene	X	35917000	35917999		NaN	cul4b		Class C	No Methylated
mcts1_gene	X	35953460	35954009		NaN	mcts1		Class C	No Methylated
C1galt1c1_gene	X	35987800	35988799		NaN	C1galt1c1		Class C	No Methylated
gria4_gene	X	38753600	38755599		NaN	gria4		Class C	No Methylated
thoc1_gene	X	39263900	39265499		NaN	thoc1		Class D	No Methylated
xiap/birc4_gene	X	39421100	39422109		NaN	xiap/birc4		Class C	No Methylated
stag2_gene	X	39501790	39505579		NaN	stag2		Class D	No Methylated
ENSMUSG00000079616_gene	X	40780300	40784429		NaN	ENSMUSG00000079616		Class D	No Methylated
smarca1_gene	X	45244000	45247999		NaN	smarca1		Class C	No Methylated
ocr1_gene	X	45265300	45266399		NaN	ocr1		Class C	No Methylated
apln_gene	X	45386000	45388999		NaN	apln		Class D	Intermediate Methylated
zdhhc9_gene	X	45561000	45561999		NaN	zdhhc9		Class C	No Methylated
utp14a_gene	X	45608800	45610499		NaN	utp14a		Class C	No Methylated
not annotated_gene	X	45637580	45639419		NaN	not annotated	Orphan CGI	Class D	Intermediate Methylated
not annotated_gene	X	45667500	45668499		NaN	not annotated	Orphan CGI	Class C	Methylated
bcorl1_gene	X	45693600	45699299		NaN	bcorl1		Class C	Intermediate Methylated
not annotated_gene	X	45762850	45763889		NaN	not annotated	Orphan CGI	Class C	No Methylated
elf4_gene	X	45806000	45807999		NaN	elf4		Class D	Intermediate Methylated
ENSMUSG00000053512_gene	X	45815750	45816589		NaN	ENSMUSG00000053512		Class C	No Methylated
aifm1_gene	X	45866260	45866999		NaN	aifm1		Class D	No Methylated
zfp280c_gene	X	45947000	45947999		NaN	zfp280c		Class C	No Methylated
slc25a14_gene	X	45976000	45976999		NaN	slc25a14		Class C	No Methylated
rbmx2_gene	X	46047700	46049699		NaN	rbmx2		Class C	No Methylated
enox2_gene	X	46641000	46641499		NaN	enox2		Class C	No Methylated
1100001E04Rik_gene	X	46823000	46848999		NaN	1100001E04Rik		Class A	No Methylated
2610018G03Rik_gene	X	48194000	48195999		NaN	2610018G03Rik		Class D	Methylated
rap2c_gene	X	48370000	48372999		NaN	rap2c		Class A	No Methylated
mbnl3_gene	X	48557490	48559699		NaN	mbnl3		Class B	Intermediate Methylated
Hs6st2_gene	X	49032790	49034969		NaN	Hs6st2		Class D	No Methylated
gpc4_gene	X	49516000	49518999		NaN	gpc4		Class D	No Methylated
gpc3_gene	X	49965300	49967799		NaN	gpc3		Class D	No Methylated
kis2_gene	X	50097000	50099499		NaN	kis2		Class C	Intermediate Methylated
6330534C20Rik_gene	X	50144050	50144599		NaN	6330534C20Rik		Class C	No Methylated
phf6_gene	X	50265000	50265999		NaN	phf6		Class B	No Methylated
hprt_gene	X	50341000	50341999		NaN	hprt		Class C	No Methylated
not annotated_gene	X	50409680	50410769		NaN	not annotated	Orphan CGI	Class D	No Methylated
fam122b_gene	X	50621900	50623499		NaN	fam122b		Class C	No Methylated
mospd1_gene	X	50723000	50723999		NaN	mospd1		Class C	No Methylated
cxx1c_gene	X	50911000	50911999		NaN	cxx1c		Class D	No Methylated
ENSMUSG00000080031_gene	X	51019200	51020299		NaN	ENSMUSG00000080031		Class A	Intermediate Methylated
not annotated_gene	X	51277680	51278199		NaN	not annotated	Orphan CGI	Class A	No Methylated
zfp449_gene	X	53599000	53599999		NaN	zfp449		Class D	Intermediate Methylated
6330419J24Rik_gene	X	53627300	53628599		NaN	6330419J24Rik		Class C	Methylated
ddx26b_gene	X	53708000	53709999		NaN	ddx26b		Class C	No Methylated
tmem32_gene	X	53851000	53851999		NaN	tmem32		Class D	No Methylated
slc9a6_gene	X	53863000	53863999		NaN	slc9a6		Class D	No Methylated
fhl1_gene	X	53984200	53985499		NaN	fhl1		Class A	Methylated
mtap7d3_gene	X	54074900	54075699		NaN	mtap7d3		Class C	No Methylated
htatsf1_gene	X	54305900	54307499		NaN	htatsf1		Class D	No Methylated
Arhgef6_gene	X	54578800	54580139		NaN	Arhgef6		Class C	Methylated
rbmx2_gene	X	54645000	54645999		NaN	rbmx2		Class A	No Methylated
gpr101_gene	X	54756500	54757199		NaN	gpr101		Class A	Methylated
zic3_gene	X	55268000	55292999		NaN	zic3		Class D	No Methylated
fgf13(a)_gene	X	56386600	56388599		NaN	fgf13(a)		Class D	Intermediate Methylated
fgf13(2)_gene	X	56819000	56821999		NaN	fgf13(2)		Class D	No Methylated
mcf2_gene	X	57431000	57432999		NaN	mcf2		Class C	No Methylated
atp11c_gene	X	57656100	57658299		NaN	atp11c		Class D	No Methylated
ENSMUSG00000079583_gene	X	57800000	57801999		NaN	ENSMUSG00000079583		Class D	Intermediate Methylated
sox3_gene	X	58143000	58148999		NaN	sox3		Class A	Intermediate Methylated
slitrk4_gene	X	61529000	61530999		NaN	slitrk4		Class C	Intermediate Methylated
slitrk2_gene	X	63905900	63907499		NaN	slitrk2		Class C	No Methylated
fmr1_gene	X	65931300	65932799		NaN	fmr1		Class D	No Methylated
aff2_gene	X	66613000	66614699		NaN	aff2		Class C	Intermediate Methylated
ids_gene	X	67617850	67618539		NaN	ids		Class B	No Methylated
1110012L19Rik_gene	X	67638560	67639589		NaN	1110012L19Rik		Class B	No Methylated
BC023829_gene	X	67729680	67730609		NaN	BC023829		Class C	No Methylated
mamld1_gene	X	68302000	68305999		NaN	mamld1		Class D	Intermediate Methylated
mtm1_gene	X	68468000	68468999		NaN	mtm1		Class C	No Methylated
mtmr1_gene	X	68617700	68618499		NaN	mtmr1		Class B	Intermediate Methylated
cd9912_gene	X	68745500	68746579		NaN	cd9912		Class C	No Methylated
hmg1b_gene	X	68808500	68810599		NaN	hmg1b		Class D	Intermediate Methylated
gpr50_gene	X	68916600	68918299		NaN	gpr50		Class D	Methylated
2610030H06Rik_gene	X	69062000	69062999		NaN	2610030H06Rik		Class B	No Methylated
prrg3_gene	X	69207400	69208799		NaN	prrg3		Class B	Intermediate Methylated
gabre_gene	X	69519400	69520599		NaN	gabre		Class A	No Methylated
gabrq_gene	X	70070200	70071199		NaN	gabrq		Class C	Intermediate Methylated
cetn2 and nsdh1_gene	X	70163260	70164199		NaN	cetn2 and nsdh1		Class C	No Methylated
zfp185_gene	X	70232000	70232999		NaN	zfp185		Class B	Intermediate Methylated
pnma3_gene	X	70309400	70309899		NaN	pnma3		Class C	Methylated
f8a_gene	X	70473400	70474699		NaN	xlr cluster		Class D	No Methylated
zfp275_gene	X	70588000	70588999		NaN	zfp275		Class C	No Methylated
Uchl5ip_gene	X	70704000	70704999		NaN	Uchl5ip		Class C	No Methylated
atp2b3_gene	X	70748400	70749299		NaN	atp2b3		Class D	Methylated
dusp9_gene	X	70880500	70883199		NaN	dusp9	Orphan CGI	Class C	Methylated
dusp9_gene	X	70884700	70886099		NaN	dusp9		Class D	Methylated
pnck_gene	X	70904020	70905569		NaN	pnck		Class D	Methylated
slc6a8_gene	X	70918200	70919699		NaN	slc6a8		Class D	No Methylated
bcap31_gene	X	70961110	70962089		NaN	bcap31		Class C	No Methylated
abcd1_gene	X	70962220	70963319		NaN	abcd1		Class D	Methylated
idh3g and ssr4_gene	X	71031000	71032999		NaN	idh3g and ssr4		Class D	No Methylated
pdzd4_gene	X	71068660	71070559		NaN	pdzd4		Class D	Methylated
l1cam_gene	X	71125000	71126999		NaN	l1cam		Class D	Intermediate Methylated
renbp_gene	X	71166600	71167899		NaN	renbp		Class C	No Methylated
hcfc1_gene	X	71210000	71212999		NaN	hcfc1		Class D	No Methylated
irak1_gene	X	71268000	71269999		NaN	irak1		Class A	No Methylated
mecp2_gene	X	71330000	71331999		NaN	mecp2		Class C	No Methylated
flna_gene	X	71491000	71491999		NaN	flna		Class D	No Methylated
emd_gene	X	71500000	71500999		NaN	emd		Class D	No Methylated
rpl10_gene	X	71515200	71516999		NaN	rpl10		Class D	No Methylated
taz_gene	X	71526700	71528599		NaN	taz		Class C	No Methylated
atp6a1_gene	X	71541800	71543099		NaN	atp6a1		Class C	No Methylated
gdi1_gene	X	71549800	71550799		NaN	gdi1		Class B	No Methylated
fam50a_gene	X	71557900	71558899		NaN	fam50a		Class D	No Methylated
lage3_gene	X	71598120	71599039		NaN	lage3		Class C	No Methylated
ub14_gene	X	71612900	71614099		NaN	ub14		Class B	No Methylated
slc10a3_gene	X	71618200	71618899		NaN	slc10a3		Class B	No Methylated
fam3a_gene	X	71638000	71638999		NaN	fam3a		Class C	No Methylated
g6pdx and ikbkg_gene	X	71673000	71674999		NaN	g6pdx and ikbkg		Class D	No Methylated
gab3_gene	X	72329560	72330509		NaN	gab3		Class C	No Methylated
dkc1_gene	X	72341000	72341999		NaN	dkc1		Class C	Intermediate Methylated
mpp1_gene	X	72375890	72376679		NaN	mpp1		Class C	No Methylated
f8_gene	X	72627460	72628099		NaN	f8		Class C	No Methylated
mtcp1 and brcc3_gene	X	72661000	72661999		NaN	mtcp1 and brcc3		Class C	No Methylated
vbp1_gene	X	72759400	72760399		NaN	vbp1		Class C	No Methylated
rab39b_gene	X	72823000	72823999		NaN	rab39b		Class C	No Methylated
pls3_gene	X	73119140	73120729		NaN	pls3		Class C	No Methylated
tbl1x_gene	X	74754000	74756999		NaN	tbl1x		Class C	No Methylated
prkx_gene	X	75040300	75042099		NaN	prkx		Class D	Intermediate Methylated
ENSMUSG00000079518_gene	X	75828210	75829369		NaN	ENSMUSG00000079518		Class C	No Methylated
tmem47_gene	X	78315500	78316899		NaN	tmem47		Class C	No Methylated
gyk_gene	X	83021000	83022899		NaN	gyk		Class C	No Methylated
nrob1_gene	X	83436800	83438369		NaN	nrob1		Class D	Methylated
arx_gene	X	90527000	90544999		NaN	arx		Class D	Intermediate Methylated
pola_gene	X	90877000	90877999		NaN	pola		Class D	No Methylated
pdk3_gene	X	91077000	91077999		NaN	pdk3		Class B	No Methylated
zfx_gene	X	91366000	91368999		NaN	zfx		Class D	No Methylated
klhl15_gene	X	91479000	91480999		NaN	klhl15		Class D	No Methylated
apoo_gene	X	91611830	91612979		NaN	apoo		Class D	No Methylated
maged1_gene	X	91785000	91787999		NaN	maged1		Class D	No Methylated
gspt2_gene	X	91881000	91881999		NaN	gspt2		Class D	Intermediate Methylated
not annotated_gene	X	92185590	92186339		NaN	not annotated		Class A	Methylated
spin4_gene	X	92221000	92221999		NaN	spin4		Class D	No Methylated
fam123b_gene	X	92638680	92640699		NaN	fam123b		Class B	Intermediate Methylated
Zc3h12b_gene	X	92907000	92907999		NaN	Zc3h12b		Class C	Methylated
msn_gene	X	93291050	93292129		NaN	msn		Class D	No Methylated
pgr15l_gene	X	94267600	94268279		NaN	pgr15l		Class B	Methylated
ar_gene	X	95343700	95346699		NaN	ar		Class D	Intermediate Methylated
ophn_gene	X	96085000	96086999		NaN	ophn		Class C	No Methylated
yipf6_gene	X	96132000	96133999		NaN	yipf6		Class A	No Methylated
stard8_gene	X	96237000	96238999		NaN	stard8		Class C	No Methylated
efnb1_gene	X	96330000	96332999		NaN	efnb1		Class A	No Methylated
pja1_gene	X	96664000	96666999		NaN	pja1		Class D	No Methylated
tmem28_gene	X	97014000	97017999		NaN	tmem28		Class B	Intermediate Methylated
igbp1_gene	X	97688980	97690179		NaN	igbp1		Class C	No Methylated
pdzd11 and kif4_gene	X	97821000	97821999		NaN	pdzd11 and kif4		Class D	No Methylated
dlg3_gene	X	97962500	97963899		NaN	dlg3		Class A	Methylated
slc7a3_gene	X	98279100	98281699		NaN	slc7a3		Class D	Intermediate Methylated
snx12_gene	X	98417390	98418129		NaN	snx12		Class D	No Methylated
foxo4_gene	X	98449000	98450999		NaN	foxo4		Class C	No Methylated
med12_gene	X	98469000	98469999		NaN	med12		Class C	No Methylated
nlgn3_gene	X	98494180	98494789		NaN	nlgn3		Class A	Methylated
gjb1_gene	X	98579430	98580509		NaN	gjb1	3' CGI	Class A	Intermediate Methylated
zmym3_gene	X	98614000	98615999		NaN	zmym3		Class C	No Methylated
nono_gene	X	98624000	98625999		NaN	nono		Class D	No Methylated
taf1_gene	X	98727000	98728999		NaN	taf1		Class C	No Methylated
ogt_gene	X	98834000	98835999		NaN	ogt		Class C	No Methylated
ENSMUSG00000079483_gene	X	99044000	99045999		NaN	ENSMUSG00000079483		Class D	No Methylated
rgag4_gene	X	99265700	99266999		NaN	rgag4		Class A	No Methylated
pin4_gene	X	99314400	99315299		NaN	pin4		Class C	No Methylated
ercc61_gene	X	99352000	99352999		NaN	ercc61		Class C	No Methylated
cited1_gene	X	99445000	99448999		NaN	cited1		Class D	No Methylated
phka1_gene	X	99839100	99839999		NaN	phka1		Class A	No Methylated
EG331480_gene	X	100128000	100129999		NaN	EG331480		Class A	Intermediate Methylated
cdx4_gene	X	100516700	100518199		NaN	cdx4		Class C	Intermediate Methylated
chic1_gene	X	100551500	100552649		NaN	chic1		Class D	Intermediate Methylated
not annotated_gene	X	100889800	100891099		NaN	not annotated	Orphan CGI	Class D	Methylated
Slc16a2_gene	X	101015000	101017999		NaN	Slc16a2		Class A	Methylated
rnf12_gene	X	101175700	101177099		NaN	rnf12		Class A	No Methylated
C77370_gene	X	101394790	101397599		NaN	C77370		Class B	Intermediate Methylated
abcb7_gene	X	101608000	101608999		NaN	abcb7		Class C	No Methylated
uprt_gene	X	101678000	101678999		NaN	uprt		Class D	No Methylated
zdhhc15_gene	X	101865620	101866429		NaN	zdhhc15		Class B	No Methylated
magee2_gene	X	102052000	102052899		NaN	magee2		Class D	Intermediate Methylated
magee1_gene	X	102315400	102317799		NaN	magee1		Class D	Intermediate Methylated
atrx_gene	X	103123000	103124999		NaN	atrx		Class D	No Methylated
magt1/cox7b_gene	X	103206000	103207999		NaN	magt1/cox7b		Class C	No Methylated
atp7a_gene	X	103222000	103222999		NaN	atp7a		Class C	No Methylated
pgk1_gene	X	103382000	103382999		NaN	pgk1		Class D	Intermediate Methylated
itm2a_gene	X	104598000	104598999		NaN	itm2a		Class C	No Methylated
tbx22_gene	X	104872000	104872999		NaN	tbx22		Class C	No Methylated
2610002M06Rik_gene	X	105010900	105011899		NaN	2610002M06Rik		Class D	No Methylated
brwd3_gene	X	106028000	106029999		NaN	brwd3		Class C	No Methylated
nsbp1_gene	X	106208000	106209299		NaN	nsbp1		Class B	No Methylated
pou3f4_gene	X	108009400	108012899		NaN	pou3f4		Class D	Intermediate Methylated
Rps6ka6_gene	X	108575980	108577419		NaN	Rps6ka6		Class D	No Methylated
zfp711_gene	X	109713900	109715699		NaN	zfp711		Class B	Methylated
dach2_gene	X	110410900	110413299		NaN	dach2		Class D	Intermediate Methylated
pabpc5_gene	X	117040500	117041199		NaN	pabpc5		Class C	No Methylated
pcdh11x_gene	X	117403000	117407999		NaN	pcdh11x		Class C	No Methylated
nap1l3_gene	X	119509900	119511299		NaN	nap1l3		Class C	No Methylated
3110007F17Rik_gene	X	120216000	120217999		NaN	3110007F17Rik		Class A	No Methylated
diap2_gene	X	126284000	126284999		NaN	diap2		Class C	Intermediate Methylated
pcdh19_gene	X	130221800	130224999		NaN	pcdh19		Class B	No Methylated
tspan6_gene	X	130432350	130432999		NaN	tspan6		Class A	No Methylated
sytl4_gene	X	130515710	130516489		NaN	sytl4		Class B	No Methylated
cstf2_gene	X	130593480	130594309		NaN	cstf2		Class B	No Methylated
arl13a_gene	X	130842330	130842949		NaN	arl13a		Class C	No Methylated
rp136a_gene	X	131120000	131120999		NaN	rp136a		Class C	No Methylated
gla and hnrnph2_gene	X	131136000	131136999		NaN	gla and hnrnph2		Class C	No Methylated
armcx4_gene	X	131221000	131221999		NaN	armcx4	Upstream CGI	Class C	No Methylated
armcx1_gene	X	131252000	131253999		NaN	armcx1		Class C	No Methylated
armcx6_gene	X	131285000	131285999		NaN	armcx6		Class C	No Methylated
armcx3_gene	X	131291000	131291999		NaN	armcx3		Class A	No Methylated
zmat1_gene	X	131543000	131543999		NaN	zmat1		Class C	No Methylated
gprasp1_gene	X	132277000	132277999		NaN	gprasp1		Class C	No Methylated
bhlhb9_gene	X	132420000	132420999		NaN	bhlhb9		Class B	Methylated
tceal3_gene	X	133200490	133201629		NaN	tceal3		Class A	Methylated
tceal1_gene	X	133242400	133243699		NaN	tceal1		Class C	No Methylated
morf412_gene	X	133275000	133276999		NaN	morf412		Class D	No Methylated
rab9b_gene	X	133402520	133403499		NaN	rab9b		Class D	Intermediate Methylated
zcchc18_gene	X	133526800	133528699		NaN	zcchc18		Class D	Intermediate Methylated
mcart6_gene	X	133572300	133573209		NaN	mcart6		Class D	No Methylated
BC031748_gene	X	133583700	133584799		NaN	BC031748		Class C	No Methylated
esx1_gene	X	133652400	133655799		NaN	esx1	3' CGI	Class D	No Methylated
Il1rapl2_gene	X	134103960	134106739		NaN	Il1rapl2		Class D	Intermediate Methylated
nrk_gene	X	135447710	135449599		NaN	nrk		Class A	Intermediate Methylated
mum1l1_gene	X	135744200	135745199		NaN	mum1l1	Upstream CGI	Class B	No Methylated
rnf128_gene	X	136144900	136145999		NaN	rnf128		Class D	Intermediate Methylated
Tbc1d8b_gene	X	136219010	136220439		NaN	Tbc1d8b		Class C	No Methylated
morc4_gene	X	136404800	136406399		NaN	morc4		Class A	Intermediate Methylated
not annotated_gene	X	136810000	136814999		NaN	not annotated	Orphan CGI	Class D	No Methylated
prps1_gene	X	136991000	136991999		NaN	prps1		Class C	No Methylated
tsc22d3_gene	X	137132600	137135399		NaN	tsc22d3		Class A	Intermediate Methylated
mid2_gene	X	137198790	137200449		NaN	mid2	Upstream CGI	Class B	Intermediate Methylated
irs4_gene	X	138156000	138161099		NaN	irs4		Class D	Intermediate Methylated
nxt2_gene	X	138662000	138663999		NaN	nxt2		Class B	No Methylated
acs14_gene	X	138824000	138825999		NaN	acs14		Class D	No Methylated
tmem164_gene	X	139114800	139117699		NaN	tmem164		Class D	Intermediate Methylated
ammecr1_gene	X	139400000	139401999		NaN	ammecr1		Class D	No Methylated
alg13_gene	X	140752000	140754499		NaN	alg13		Class D	Intermediate Methylated
zcchc16 and trpc5_gene	X	141122000	141124699		NaN	zcchc16 and trpc5		Class D	Intermediate Methylated
htr2c_gene	X	143396900	143397989		NaN	htr2c		Class A	Methylated
lrch2_gene	X	143987830	143988999		NaN	lrch2		Class B	No Methylated
tmem29_gene	X	146875230	146876079		NaN	tmem29		Class C	Intermediate Methylated
apex2_gene	X	147022200	147023499		NaN	apex2		Class D	No Methylated
tro_gene	X	147091000	147091999		NaN	tro		Class B	No Methylated
maged2_gene	X	147247000	147247999		NaN	maged2		Class C	No Methylated
gnl3l_gene	X	147451000	147452999		NaN	gnl3l		Class C	No Methylated
fgd1_gene	X	147481000	147482699		NaN	fgd1		Class A	Intermediate Methylated
tsr2_gene	X	147530350	147531489		NaN	tsr2		Class D	Intermediate Methylated
not annotated_gene	X	147603000	147604999		NaN	not annotated	Orphan CGI	Class B	No Methylated
fam120c_gene	X	147778330	147779729		NaN	fam120c		Class C	Intermediate Methylated
phf8_gene	X	147954000	147956999		NaN	phf8		Class D	No Methylated
huwe1_gene	X	148235000	148238999		NaN	huwe1		Class D	No Methylated
hsd17b10_gene	X	148436100	148437299		NaN	hsd17b10		Class D	No Methylated
smc1a and ribc1_gene	X	148450600	148451999		NaN	smc1a and ribc1		Class D	No Methylated
iqsec2_gene	X	148578410	148580189		NaN	iqsec2		Class D	Intermediate Methylated
tspy12_gene	X	148776500	148777499		NaN	tspy12		Class C	Intermediate Methylated
shroom2_gene	X	149203270	149204809		NaN	shroom2		Class A	Intermediate Methylated
gpr143_gene	X	149216300	149217069		NaN	gpr143		Class C	No Methylated
usp51_gene	X	149441000	149442999		NaN	usp51		Class C	No Methylated
mageh1_gene	X	149471500	149472299		NaN	mageh1		Class B	No Methylated
rragb_gene	X	149574000	149574999		NaN	rragb		Class C	No Methylated
klf8_gene	X	149793900	149795299		NaN	klf8		Class C	No Methylated
ubqln2_gene	X	149932200	149934899		NaN	ubqln2		Class D	Intermediate Methylated
spin2_gene	X	150266600	150267499		NaN	spin2		Class C	No Methylated
sat1_gene	X	151650000	151650999		NaN	sat1		Class B	No Methylated
acot9_gene	X	151696700	151697599		NaN	acot9		Class B	No Methylated
prdx4_gene	X	151772000	151772999		NaN	prdx4		Class D	No Methylated
ptchd1_gene	X	152056900	152059799		NaN	ptchd1		Class D	No Methylated
sms_gene	X	153929000	153929999		NaN	sms		Class B	No Methylated
mbtps2_gene	X	154036000	154036999		NaN	mbtps2		Class B	No Methylated
cnksr2_gene	X	154480000	154481999		NaN	cnksr2		Class D	Intermediate Methylated
rps6ka3_gene	X	155692000	155695599		NaN	rps6ka3		Class D	Intermediate Methylated
e1f1ay_gene	X	155809000	155811999		NaN	e1f1ay		Class D	No Methylated
mtap7d2_gene	X	155852020	155853719		NaN	mtap7d2		Class D	Intermediate Methylated
A830080D01Rik_gene	X	155970000	155971999		NaN	A830080D01Rik		Class D	No Methylated
sh3kbp1_gene	X	156064000	156065999		NaN	sh3kbp1		Class B	Intermediate Methylated
map3k15_gene	X	156425770	156426889		NaN	map3k15		Class A	Methylated
pdha1_gene	X	156575300	156576699		NaN	pdha1		Class D	No Methylated
gpr64_gene	X	156828200	156829099		NaN	gpr64		Class B	Intermediate Methylated
phka2_gene	X	156940000	156940999		NaN	phka2		Class C	No Methylated
rs1_gene	X	157203700	157204699		NaN	rs1		Class C	No Methylated
cdk15_gene	X	157431000	157433999		NaN	cdk15		Class D	No Methylated
scm12_gene	X	157600500	157601099		NaN	scm12		Class C	No Methylated
rai2_gene	X	158154000	158156999		NaN	rai2		Class D	Intermediate Methylated
nhs1_gene	X	158596600	158598399		NaN	nhs1		Class A	Intermediate Methylated
reps2_gene	X	159081000	159081999		NaN	reps2		Class D	Intermediate Methylated
rbbp7_gene	X	159197700	159199699		NaN	rbbp7		Class B	No Methylated
rbbp7_gene	X	159266220	159267859		NaN	rbbp7		Class C	Intermediate Methylated
syap1_gene	X	159326000	159326999		NaN	syap1		Class C	No Methylated
1700045I19Rik_gene	X	160198400	160199599		NaN	1700045I19Rik		Class D	Methylated
ap1s2_gene	X	160346000	160347999		NaN	ap1s2		Class D	No Methylated
zrsr2_gene	X	160395000	160396999		NaN	zrsr2		Class D	No Methylated
siah1b_gene	X	160513000	160514999		NaN	siah1b		Class D	No Methylated
pir_gene	X	160707000	160707999		NaN	pir		Class C	No Methylated
piga_gene	X	160857200	160858199		NaN	piga		Class C	No Methylated
fancb and mospb2_gene	X	161418000	161418999		NaN	fancb and mospb2		Class D	No Methylated
gemin8_gene	X	162607000	162608999		NaN	gemin8		Class C	No Methylated
gpm6b_gene	X	162676570	162677989		NaN	gpm6b		Class B	Methylated
ofd1 and trapp2c_gene	X	162877900	162879299		NaN	ofd1 and trapp2c		Class C	No Methylated
rab9_gene	X	162916600	162918099		NaN	rab9		Class C	No Methylated
A630018P17Rik_gene	X	162948000	162948999		NaN	A630018P17Rik		Class A	No Methylated
egf16_gene	X	163022890	163023829		NaN	egf16		Class C	Methylated
prps2_gene	X	163819000	163820999		NaN	prps2		Class D	No Methylated
msl31_gene	X	165110300	165112499		NaN	msl31		Class D	No Methylated
arhgap6_gene	X	165233000	165234999		NaN	arhgap6		Class D	Intermediate Methylated
hccs_gene	X	165757000	165758999		NaN	hccs		Class B	Intermediate Methylated
