# Supplementary material for: Smchd1-Dependent and -Independent Pathways Determine Developmental Dynamics of CpG Island Methylation on the Inactive X Chromosome
Source: Dev Cell. 2012 Aug 14;23(2):265–79. doi: 10.1016/j.devcel.2012.06.011 (PMC3437444; doi:10.1016/j.devcel.2012.06.011)
Supplement: Document S4. Table S3 [file mmc4.xlsx]

## Sheet: slow_vs_fast
Slow vs. Fast
Variable	P-value (asymptotic)	P-value (approximate)	P-value (exact)
Gene % 50k Up	0.605	0.611	0.607
Gene % 50kb Down	0.407	0.407	0.409
Gene %100kb Comb	0.239	0.243	0.24
Gene %100kb Up	0.0101	0.011	0.00979
Gene %100kb Down	0.526	0.557	0.528
Gene % 200kb Comb	0.036	0.031	0.0358
L1 % 50kb Up	0.647	0.493	0.521
L1 % 50kb Down	0.293	0.414	0.437
L1 % 100kb Comb	0.977	0.955	0.965
L1 % 100kb Up	0.607	0.596	0.605
L1 % 100kb Down	0.871	0.856	0.871
L1 % 100kb All	0.801	0.827	0.807
Distance from the Xist locus (bp)	0.783	0.755	0.785
Overlaps Ring1B WT Peaks (fraction of CpG)	0.000693	0.003	0.00351
CGI Length	0.264	0.259	0.266
G+C Content	1.29e-05	0	8.89e-06
% CG	4.71e-06	0	2.96e-06
Btwisted base per turn	0.904	0.89	0.905
Btwisted stacking energy	0.172	0.17	0.173
CpG o/e ratio	0.000925	0.002	0.000834
RPKM	0.0266	0.029	0.0263

## Sheet: fast_vs_day10only
Fast vs. Day 10 only
Variable	P-value (asymptotic)	P-value (approximate)	P-value (exact)
Gene % 50k Up	0.69	0.694	0.693
Gene % 50kb Down	0.577	0.59	0.58
Gene %100kb Comb	0.844	0.837	0.846
Gene %100kb Up	0.897	0.903	0.901
Gene %100kb Down	0.369	0.384	0.372
Gene % 200kb Comb	0.639	0.653	0.643
L1 % 50kb Up	0.235	0.298	0.28
L1 % 50kb Down	0.134	0.153	0.157
L1 % 100kb Comb	0.0931	0.121	0.117
L1 % 100kb Up	0.202	0.2	0.216
L1 % 100kb Down	0.981	0.963	0.971
L1 % 100kb All	0.33	0.345	0.333
Distance from the Xist locus (bp)	0.00581	0.001	0.00551
Overlaps Ring1B WT Peaks (fraction of CpG)	0.826	0.869	0.873
CGI Length	0.701	0.71	0.704
G+C Content	0.882	0.861	0.884
% CG	0.732	0.745	0.735
Btwisted base per turn	0.339	0.343	0.342
Btwisted stacking energy	0.739	0.743	0.743
CpG o/e ratio	0.716	0.713	0.719
RPKM	0.394	0.388	0.397

## Sheet: slow_vs_day10only
Slow vs. Day 10 only
Variable	P-value (asymptotic)	P-value (approximate)	P-value (exact)
Gene % 50k Up	0.408	0.403	0.41
Gene % 50kb Down	0.85	0.87	0.851
Gene %100kb Comb	0.347	0.328	0.348
Gene %100kb Up	0.0449	0.04	0.0447
Gene %100kb Down	0.0672	0.071	0.0672
Gene % 200kb Comb	0.0097	0.01	0.00939
L1 % 50kb Up	0.0297	0.016	0.0242
L1 % 50kb Down	0.431	0.419	0.402
L1 % 100kb Comb	0.0241	0.028	0.0213
L1 % 100kb Up	0.0248	0.023	0.021
L1 % 100kb Down	0.877	0.874	0.879
L1 % 100kb All	0.31	0.306	0.312
Distance from the Xist locus (bp)	0.000371	0.001	0.000315
Overlaps Ring1B WT Peaks (fraction of CpG)	0.000265	0.002	0.00214
CGI Length	0.7	0.723	0.701
G+C Content	2.72e-05	0	1.9e-05
% CG	1.17e-06	0	5.87e-07
Btwisted base per turn	0.346	0.36	0.347
Btwisted stacking energy	0.45	0.476	0.452
CpG o/e ratio	0.000205	0	0.000167
RPKM	0.361	0.354	0.363

## Sheet: slow_vs_other
Slow vs. Other
Variable	P-value (asymptotic)	P-value (approximate)	P-value (exact)
Gene % 50k Up	0.249	0.239	0.25
Gene % 50kb Down	0.0383	0.027	0.0382
Gene %100kb Comb	0.583	0.587	0.583
Gene %100kb Up	0.0662	0.064	0.0663
Gene %100kb Down	0.0858	0.107	0.0859
Gene % 200kb Comb	0.0388	0.039	0.0387
L1 % 50kb Up	0.601	0.633	0.648
L1 % 50kb Down	0.951	0.872	0.863
L1 % 100kb Comb	0.454	0.485	0.498
L1 % 100kb Up	0.792	0.776	0.782
L1 % 100kb Down	0.625	0.629	0.626
L1 % 100kb All	0.805	0.796	0.806
Distance from the Xist locus (bp)	0.0218	0.019	0.0217
Overlaps Ring1B WT Peaks (fraction of CpG)	3.07e-05	0	1.38e-05
CGI Length	1.3e-09	0	6.35e-10
G+C Content	0.00525	0.004	0.00514
% CG	1.07e-06	0	8.09e-07
Btwisted base per turn	0.00174	0	0.00168
Btwisted stacking energy	3.14e-11	0	1.09e-11
CpG o/e ratio	2.79e-06	0	2.21e-06
RPKM	0.723	0.714	0.724

## Sheet: fast_vs_other
Fast vs. Other
Variable	P-value (asymptotic)	P-value (approximate)	P-value (exact)
Gene % 50k Up	0.193	0.198	0.194
Gene % 50kb Down	0.337	0.339	0.338
Gene %100kb Comb	0.587	0.602	0.588
Gene %100kb Up	0.327	0.341	0.328
Gene %100kb Down	0.442	0.456	0.443
Gene % 200kb Comb	0.89	0.903	0.892
L1 % 50kb Up	0.916	0.751	0.737
L1 % 50kb Down	0.283	0.411	0.405
L1 % 100kb Comb	0.591	0.62	0.62
L1 % 100kb Up	0.754	0.696	0.704
L1 % 100kb Down	0.84	0.878	0.863
L1 % 100kb All	0.677	0.688	0.679
Distance from the Xist locus (bp)	0.174	0.164	0.175
Overlaps Ring1B WT Peaks (fraction of CpG)	0.624	0.642	0.648
CGI Length	0.00147	0.002	0.00134
G+C Content	0.0157	0.016	0.0154
% CG	0.245	0.234	0.246
Btwisted base per turn	0.0125	0.015	0.0122
Btwisted stacking energy	0.00151	0	0.00139
CpG o/e ratio	0.774	0.773	0.775
RPKM	0.0289	0.024	0.0287

## Sheet: day10only_vs_other
Day 10 only vs. Other
Variable	P-value (asymptotic)	P-value (approximate)	P-value (exact)
Gene % 50k Up	0.0713	0.098	0.0714
Gene % 50kb Down	0.187	0.186	0.188
Gene %100kb Comb	0.547	0.561	0.549
Gene %100kb Up	0.444	0.425	0.446
Gene %100kb Down	0.675	0.688	0.677
Gene % 200kb Comb	0.436	0.444	0.438
L1 % 50kb Up	0.0791	0.044	0.0485
L1 % 50kb Down	0.488	0.488	0.497
L1 % 100kb Comb	0.107	0.12	0.0948
L1 % 100kb Up	0.0452	0.035	0.0403
L1 % 100kb Down	0.86	0.906	0.901
L1 % 100kb All	0.394	0.391	0.397
Distance from the Xist locus (bp)	0.0556	0.052	0.0556
Overlaps Ring1B WT Peaks (fraction of CpG)	0.804	0.82	0.817
CGI Length	0.000372	0.004	0.000315
G+C Content	0.0156	0.021	0.0152
% CG	0.127	0.121	0.127
Btwisted base per turn	0.286	0.276	0.287
Btwisted stacking energy	0.000383	0	0.000325
CpG o/e ratio	0.627	0.618	0.629
RPKM	0.294	0.296	0.296

## Sheet: combined_vs_slow
Combined vs. Slow
Variable	P-value (asymptotic)	P-value (approximate)	P-value (exact)
Gene % 50k Up	0.396	0.433	0.397
Gene % 50kb Down	0.506	0.519	0.507
Gene %100kb Comb	0.175	0.179	0.176
Gene %100kb Up	0.00336	0.002	0.00325
Gene %100kb Down	0.124	0.107	0.124
Gene % 200kb Comb	0.00296	0.003	0.00285
L1 % 50kb Up	0.108	0.113	0.11
L1 % 50kb Down	0.894	0.932	0.933
L1 % 100kb Comb	0.162	0.151	0.158
L1 % 100kb Up	0.0902	0.097	0.089
L1 % 100kb Down	0.839	0.821	0.835
L1 % 100kb All	0.641	0.674	0.643
Distance from the Xist locus (bp)	0.0182	0.026	0.018
Overlaps Ring1B WT Peaks (fraction of CpG)	0.000216	0	0.00031
CGI Length	0.33	0.344	0.331
G+C Content	4.83e-08	0	2.69e-08
% CG	2.05e-09	0	8.46e-10
Btwisted base per turn	0.619	0.619	0.62
Btwisted stacking energy	0.172	0.169	0.172
CpG o/e ratio	7.94e-06	0	6.23e-06
RPKM	0.0449	0.046	0.0448

## Sheet: combined_vs_other
Combined vs. Other
Variable	P-value (asymptotic)	P-value (approximate)	P-value (exact)
Gene % 50k Up	0.0517	0.054	0.0516
Gene % 50kb Down	0.153	0.158	0.153
Gene %100kb Comb	0.471	0.49	0.472
Gene %100kb Up	0.268	0.261	0.269
Gene %100kb Down	0.802	0.784	0.803
Gene % 200kb Comb	0.574	0.565	0.575
L1 % 50kb Up	0.25	0.199	0.201
L1 % 50kb Down	0.84	0.827	0.845
L1 % 100kb Comb	0.491	0.476	0.459
L1 % 100kb Up	0.157	0.149	0.155
L1 % 100kb Down	0.811	0.781	0.808
L1 % 100kb All	0.796	0.809	0.798
Distance from the Xist locus (bp)	0.79	0.783	0.791
Overlaps Ring1B WT Peaks (fraction of CpG)	0.634	0.594	0.597
CGI Length	2.23e-05	0	1.82e-05
G+C Content	0.00228	0	0.00219
% CG	0.0916	0.1	0.0917
Btwisted base per turn	0.0224	0.024	0.0222
Btwisted stacking energy	2.3e-05	0	1.89e-05
CpG o/e ratio	0.629	0.6	0.63
RPKM	0.0399	0.019	0.0398
