# Supplementary material for: Smchd1-Dependent and -Independent Pathways Determine Developmental Dynamics of CpG Island Methylation on the Inactive X Chromosome
Source: Dev Cell. 2012 Aug 14;23(2):265–79. doi: 10.1016/j.devcel.2012.06.011 (PMC3437444; doi:10.1016/j.devcel.2012.06.011)
Supplement: Document S5. Table S5 [file mmc5.xlsx]

## Sheet: meth_vs_no_meth
Meth vs. No Meth
Variable	P-value (asymptotic)	P-value (approximate)	P-value (exact)
Gene % 50k Up	0.394	0.392	0.395
Gene % 50kb Down	0.197	0.207	0.198
Gene %100kb Comb	0.19	0.195	0.191
Gene %100kb Up	0.244	0.241	0.245
Gene %100kb Down	0.914	0.919	0.915
Gene % 200kb Comb	0.699	0.704	0.7
L1 % 50kb Up	0.159	0.113	0.119
L1 % 50kb Down	0.372	0.355	0.354
L1 % 100kb Comb	0.232	0.179	0.203
L1 % 100kb Up	0.186	0.184	0.188
L1 % 100kb Down	0.548	0.574	0.572
L1 % 100kb All	0.909	0.926	0.912
Distance from the Xist locus (bp)	0.0456	0.043	0.0455
Overlaps Ring1B WT Peaks (fraction of CpG)	0.0102	0.011	0.0096
CGI Length	0.753	0.748	0.754
G+C Content	4.95e-08	0	1.66e-08
% CG	0.0703	0.074	0.0703
Btwisted base per turn	0.0115	0.008	0.0112
Btwisted stacking energy	0.967	0.968	0.968
CpG o/e ratio	0.156	0.151	0.157
RPKM	0.0137	0.016	0.0134

## Sheet: no_meth_vs_(int_meth+meth)
No Meth vs. (Int Meth + Meth)
Variable	P-value (asymptotic)	P-value (approximate)	P-value (exact)
Gene % 50k Up	0.065	0.055	0.065
Gene % 50kb Down	0.0223	0.024	0.0222
Gene %100kb Comb	0.0188	0.011	0.0187
Gene %100kb Up	0.0115	0.02	0.0114
Gene %100kb Down	0.134	0.14	0.134
Gene % 200kb Comb	0.0193	0.035	0.0192
L1 % 50kb Up	0.494	0.477	0.458
L1 % 50kb Down	0.881	0.849	0.851
L1 % 100kb Comb	0.586	0.586	0.572
L1 % 100kb Up	0.456	0.471	0.463
L1 % 100kb Down	0.323	0.321	0.328
L1 % 100kb All	0.871	0.9	0.872
Distance from the Xist locus (bp)	0.771	0.746	0.771
Overlaps Ring1B WT Peaks (fraction of CpG)	0.000817	0	0.000658
CGI Length	0.00105	0.001	0.00101
G+C Content	4.09e-10	0	2.07e-10
% CG	0.00339	0.003	0.00331
Btwisted base per turn	0.309	0.312	0.309
Btwisted stacking energy	0.000132	0	0.000122
CpG o/e ratio	0.235	0.232	0.236
RPKM	6.55e-07	0	5e-07
